# Supplementary material for: 3-(2,6-Dimethyl­anilino)imidazo[1,2-a]pyridin-1-ium perchlorate
Source: Acta Crystallogr Sect E Struct Rep Online. 2011 Apr 29;67(Pt 5):o1224. doi: 10.1107/S1600536811014735 (PMC3089197; doi:10.1107/S1600536811014735)
Supplement: Supplementary file 1 [file e-67-o1224-sup1.cif]

##############################################################################
#                                                                            #
# This CIF contains the data in a paper accepted for publication in          #
# Acta Crystallographica Section E. It conforms to the requirements of       #
# Notes for Authors for Acta Crystallographica Section E, and has been       #
# peer reviewed under the auspices of the IUCr Commission on Journals.       #
#                                                                            #
# Full details of the Crystallographic Information File format               #
# are given in the paper "The Crystallographic Information File (CIF):       #
# a New Standard Archive File for Crystallography" by S. R. Hall, F. H.      #
# Allen and I. D. Brown [Acta Cryst. (1991), A47, 655-685].                  #
#                                                                            #
# The current version of the core CIF dictionary is obtainable from          #
# ftp://ftp.iucr.org/pub/cif_core.dic.                                       #
#                                                                            #
# Software is freely available for graphical display of the structure(s)     #
# in this CIF. For information consult the CIF software page                 #
# http://www.iucr.org/resources/cif/software.                                #
#                                                                            #
# This file may be used for bona fide research purposes within the           #
# scientific community so long as proper attribution is given to the journal # 
# article from which it was obtained.                                        #
#                                                                            #
##############################################################################
data_I
_audit_creation_method     SHELXL97
_chemical_name_systematic
;
3-(2,6-Dimethylanilino)imidazo[1,2-<i>a</i>]pyridin-1-ium perchlorate
;
_chemical_name_common     ?
_chemical_formula_moiety     'C15 H16 N3 +, Cl O4 -'
_chemical_formula_sum     'C15 H16 Cl N3 O4'
_chemical_formula_iupac     'C15 H16 N3 + , Cl O4 -'
_chemical_formula_weight     337.76
_chemical_melting_point     ?
_symmetry_cell_setting     triclinic
_symmetry_space_group_name_H-M     'P -1'
_symmetry_space_group_name_Hall     '-P 1'
loop_
    _symmetry_equiv_pos_as_xyz
    'x, y, z'
    '-x, -y, -z'
_cell_length_a     8.6347(3)
_cell_length_b     8.7663(3)
_cell_length_c     11.5155(4)
_cell_angle_alpha     70.668(2)
_cell_angle_beta     73.131(2)
_cell_angle_gamma     72.679(2)
_cell_volume     767.24(5)
_cell_formula_units_Z     2
_cell_measurement_reflns_used     8544
_cell_measurement_theta_min     2.53
_cell_measurement_theta_max     38.98
_cell_measurement_temperature     100(2)
_exptl_crystal_description     block
_exptl_crystal_colour     colourless
_exptl_crystal_size_max     0.26
_exptl_crystal_size_mid     0.16
_exptl_crystal_size_min     0.16
_exptl_crystal_density_diffrn     1.462
_exptl_crystal_density_meas     ?
_exptl_crystal_density_method     'not measured'
_exptl_crystal_F_000     352
_exptl_absorpt_coefficient_mu     0.274
_exptl_absorpt_correction_type     multi-scan
_exptl_absorpt_process_details     '(SADABS; Sheldrick, 1996)'
_exptl_absorpt_correction_T_min     0.9315
_exptl_absorpt_correction_T_max     0.9570
_exptl_special_details
;
;
_diffrn_ambient_temperature     100(2)
_diffrn_radiation_type     MoK\a
_diffrn_radiation_wavelength     0.71073
_diffrn_radiation_source     'fine-focus sealed tube with Miracol optics'
_diffrn_radiation_monochromator     graphite
_diffrn_measurement_device_type     'Bruker Kappa APEXII DUO CCD'
_diffrn_measurement_method     '\f and \w'
_diffrn_detector_area_resol_mean     ?
_diffrn_reflns_number     27864
_diffrn_reflns_av_R_equivalents     0.0305
_diffrn_reflns_av_sigmaI/netI     0.0341
_diffrn_reflns_theta_min     1.92
_diffrn_reflns_theta_max     38.57
_diffrn_reflns_theta_full     28.00
_diffrn_measured_fraction_theta_max     0.997
_diffrn_measured_fraction_theta_full     1.000
_diffrn_reflns_limit_h_min     -13
_diffrn_reflns_limit_h_max     15
_diffrn_reflns_limit_k_min     -15
_diffrn_reflns_limit_k_max     15
_diffrn_reflns_limit_l_min     -20
_diffrn_reflns_limit_l_max     20
_refine_special_details
;
Refinement of <i>F</i>^2^ against ALL reflections. The weighted <i>R</i>-factor
<i>wR</i> and goodness of fit <i>S</i> are based on <i>F</i>^2^, conventional
<i>R</i>-factors <i>R</i> are based on <i>F</i>, with <i>F</i> set to zero for
negative <i>F</i>^2^. The threshold expression of <i>F</i>^2^ >
\s(<i>F</i>^2^) is used only for calculating <i>R</i>-factors(gt) <i>etc</i>.
and is not relevant to the choice of reflections for refinement.
<i>R</i>-factors based on <i>F</i>^2^ are statistically about twice as large
as those based on <i>F</i>, and <i>R</i>-factors based on ALL data will be
even larger.
;
_reflns_number_total     8640
_reflns_number_gt     6871
_reflns_threshold_expression     I>2\s(I)
_refine_ls_structure_factor_coef     Fsqd
_refine_ls_matrix_type     full
_refine_ls_R_factor_all     0.0526
_refine_ls_R_factor_gt     0.0384
_refine_ls_wR_factor_gt     0.1030
_refine_ls_wR_factor_ref     0.1111
_refine_ls_goodness_of_fit_ref     1.049
_refine_ls_restrained_S_all     1.049
_refine_ls_number_reflns     8640
_refine_ls_number_parameters     272
_refine_ls_number_restraints     0
_refine_ls_hydrogen_treatment     refall
_refine_ls_weighting_scheme     calc
_refine_ls_weighting_details
       'calc w = 1/[\s^2^(Fo^2^)+(0.0581P)^2^+0.1118P] where P=(Fo^2^+2Fc^2^)/3'
_atom_sites_solution_hydrogens     difmap
_atom_sites_solution_primary     direct
_atom_sites_solution_secondary     difmap
_refine_ls_shift/su_max     0.001
_refine_ls_shift/su_mean     0.000
_refine_diff_density_max     0.607
_refine_diff_density_min     -0.512
_refine_ls_extinction_method     none
_refine_ls_extinction_coef     ?
loop_
    _atom_type_symbol
    _atom_type_description
    _atom_type_scat_dispersion_real
    _atom_type_scat_dispersion_imag
    _atom_type_scat_source
    'C' 'C' 0.0033 0.0016
                         'International Tables Vol C Tables 4.2.6.8 and 6.1.1.4'
    'H' 'H' 0.0000 0.0000
                         'International Tables Vol C Tables 4.2.6.8 and 6.1.1.4'
    'N' 'N' 0.0061 0.0033
                         'International Tables Vol C Tables 4.2.6.8 and 6.1.1.4'
    'Cl' 'Cl' 0.1484 0.1585
                         'International Tables Vol C Tables 4.2.6.8 and 6.1.1.4'
    'O' 'O' 0.0106 0.0060
                         'International Tables Vol C Tables 4.2.6.8 and 6.1.1.4'
_computing_data_collection     'APEX2 (Bruker, 2007)'
_computing_cell_refinement     'SAINT (Bruker, 2007)'
_computing_data_reduction     'SAINT (Bruker, 2007)'
_computing_structure_solution     'SHELXTL (Sheldrick, 2008)'
_computing_structure_refinement     'SHELXTL (Sheldrick, 2008)'
_computing_molecular_graphics
;
ORTEP-3 for Windows (Farrugia, 1997) and Mercury (Macrae <i>et al.</i>,
2008)
;
_computing_publication_material
;
SHELXTL (Sheldrick, 2008) and publCIF (Westrip, 2010)
;
loop_
    _atom_site_type_symbol
    _atom_site_label
    _atom_site_fract_x
    _atom_site_fract_y
    _atom_site_fract_z
    _atom_site_U_iso_or_equiv
    _atom_site_adp_type
    _atom_site_calc_flag
    _atom_site_refinement_flags
    _atom_site_occupancy
    _atom_site_symmetry_multiplicity
    _atom_site_disorder_assembly
    _atom_site_disorder_group
    N N1 0.98956(8) 0.60185(8) 0.27803(6) 0.01285(10) Uani d . 1 1 . .
    N N2 0.85450(9) 0.82744(9) 0.33586(7) 0.01631(12) Uani d . 1 1 . .
    H H2N 0.825(2) 0.904(2) 0.3751(15) 0.032(4) Uiso d . 1 1 . .
    N N3 0.82987(9) 0.59792(9) 0.13756(7) 0.01541(11) Uani d . 1 1 . .
    H H3N 0.782(2) 0.5193(19) 0.1717(14) 0.030(4) Uiso d . 1 1 . .
    C C1 1.10989(10) 0.45913(10) 0.27281(8) 0.01559(13) Uani d . 1 1 . .
    H H1 1.1040(18) 0.3970(17) 0.2222(13) 0.021(3) Uiso d . 1 1 . .
    C C2 1.22970(11) 0.41819(11) 0.33968(8) 0.01768(14) Uani d . 1 1 . .
    H H2 1.3107(17) 0.3243(17) 0.3371(13) 0.021(3) Uiso d . 1 1 . .
    C C3 1.23050(11) 0.52108(11) 0.41221(8) 0.01805(14) Uani d . 1 1 . .
    H H3 1.3177(18) 0.4918(18) 0.4584(14) 0.026(3) Uiso d . 1 1 . .
    C C4 1.11017(11) 0.66267(11) 0.41743(8) 0.01665(13) Uani d . 1 1 . .
    H H4 1.1091(17) 0.7333(17) 0.4609(13) 0.022(3) Uiso d . 1 1 . .
    C C5 0.98717(10) 0.70098(9) 0.34900(7) 0.01399(12) Uani d . 1 1 . .
    C C6 0.77067(10) 0.80959(10) 0.25805(8) 0.01618(13) Uani d . 1 1 . .
    H H6 0.6720(18) 0.8831(18) 0.2376(14) 0.025(3) Uiso d . 1 1 . .
    C C7 0.85317(10) 0.66985(9) 0.22032(7) 0.01359(12) Uani d . 1 1 . .
    C C8 0.77759(10) 0.70835(9) 0.02641(7) 0.01420(12) Uani d . 1 1 . .
    C C9 0.62087(11) 0.72027(11) 0.00791(8) 0.01716(13) Uani d . 1 1 . .
    C C10 0.57589(12) 0.82519(12) -0.10399(9) 0.02081(15) Uani d . 1 1 . .
    H H10 0.4688(18) 0.8271(17) -0.1195(13) 0.023(3) Uiso d . 1 1 . .
    C C11 0.68217(13) 0.91810(12) -0.19433(9) 0.02220(16) Uani d . 1 1 . .
    H H11 0.657(2) 0.9887(19) -0.2776(15) 0.033(4) Uiso d . 1 1 . .
    C C12 0.83699(12) 0.90525(11) -0.17397(8) 0.02083(15) Uani d . 1 1 . .
    H H12 0.915(2) 0.9649(19) -0.2370(15) 0.032(4) Uiso d . 1 1 . .
    C C13 0.88820(11) 0.79974(10) -0.06457(8) 0.01662(13) Uani d . 1 1 . .
    C C14 0.50193(13) 0.62394(14) 0.10725(10) 0.02599(19) Uani d . 1 1 . .
    H H14A 0.549(2) 0.498(2) 0.1225(15) 0.035(4) Uiso d . 1 1 . .
    H H14B 0.483(2) 0.655(2) 0.1867(16) 0.037(4) Uiso d . 1 1 . .
    H H14C 0.394(2) 0.652(2) 0.0884(16) 0.037(4) Uiso d . 1 1 . .
    C C15 1.05888(12) 0.78164(13) -0.04629(9) 0.02178(16) Uani d . 1 1 . .
    H H15A 1.0548(18) 0.8453(18) 0.0085(14) 0.027(4) Uiso d . 1 1 . .
    H H15B 1.135(2) 0.819(2) -0.1279(16) 0.036(4) Uiso d . 1 1 . .
    H H15C 1.1063(19) 0.6657(19) -0.0109(14) 0.028(4) Uiso d . 1 1 . .
    Cl Cl 0.65990(2) 0.20252(2) 0.419315(17) 0.01454(5) Uani d . 1 1 . .
    O O1 0.79691(9) 0.07166(9) 0.46174(7) 0.02290(13) Uani d . 1 1 . .
    O O2 0.60990(9) 0.15985(9) 0.32753(7) 0.02488(14) Uani d . 1 1 . .
    O O3 0.71409(13) 0.35550(10) 0.36274(8) 0.03427(19) Uani d . 1 1 . .
    O O4 0.52640(10) 0.21967(12) 0.52460(7) 0.03483(19) Uani d . 1 1 . .
loop_
    _atom_site_aniso_label
    _atom_site_aniso_U_11
    _atom_site_aniso_U_22
    _atom_site_aniso_U_33
    _atom_site_aniso_U_12
    _atom_site_aniso_U_13
    _atom_site_aniso_U_23
    N1 0.0136(3) 0.0125(2) 0.0123(2) -0.0019(2) -0.0038(2) -0.0031(2)
    N2 0.0182(3) 0.0136(3) 0.0171(3) -0.0008(2) -0.0050(2) -0.0054(2)
    N3 0.0204(3) 0.0135(3) 0.0136(3) -0.0049(2) -0.0072(2) -0.0011(2)
    C1 0.0161(3) 0.0143(3) 0.0155(3) -0.0001(2) -0.0046(2) -0.0047(2)
    C2 0.0157(3) 0.0180(3) 0.0183(3) 0.0004(3) -0.0061(3) -0.0049(3)
    C3 0.0164(3) 0.0210(3) 0.0175(3) -0.0037(3) -0.0065(3) -0.0042(3)
    C4 0.0184(3) 0.0180(3) 0.0156(3) -0.0050(3) -0.0055(3) -0.0047(3)
    C5 0.0153(3) 0.0135(3) 0.0133(3) -0.0030(2) -0.0035(2) -0.0037(2)
    C6 0.0163(3) 0.0144(3) 0.0167(3) -0.0006(2) -0.0054(2) -0.0037(2)
    C7 0.0141(3) 0.0132(3) 0.0131(3) -0.0020(2) -0.0047(2) -0.0024(2)
    C8 0.0166(3) 0.0133(3) 0.0125(3) -0.0031(2) -0.0051(2) -0.0018(2)
    C9 0.0175(3) 0.0185(3) 0.0154(3) -0.0046(3) -0.0059(3) -0.0018(3)
    C10 0.0213(4) 0.0218(4) 0.0188(3) -0.0018(3) -0.0104(3) -0.0020(3)
    C11 0.0290(4) 0.0189(3) 0.0161(3) -0.0023(3) -0.0094(3) 0.0000(3)
    C12 0.0270(4) 0.0178(3) 0.0149(3) -0.0072(3) -0.0039(3) 0.0006(3)
    C13 0.0187(3) 0.0157(3) 0.0148(3) -0.0048(3) -0.0028(2) -0.0030(2)
    C14 0.0204(4) 0.0336(5) 0.0227(4) -0.0128(4) -0.0065(3) 0.0016(4)
    C15 0.0186(4) 0.0249(4) 0.0222(4) -0.0087(3) -0.0026(3) -0.0048(3)
    Cl 0.01653(8) 0.01267(7) 0.01320(7) -0.00157(5) -0.00390(6) -0.00279(5)
    O1 0.0223(3) 0.0221(3) 0.0274(3) 0.0056(2) -0.0147(3) -0.0118(3)
    O2 0.0258(3) 0.0247(3) 0.0311(4) 0.0006(3) -0.0171(3) -0.0124(3)
    O3 0.0591(6) 0.0231(3) 0.0265(4) -0.0231(4) -0.0188(4) 0.0067(3)
    O4 0.0263(4) 0.0410(5) 0.0207(3) 0.0058(3) 0.0040(3) -0.0066(3)
_geom_special_details
;
All e.s.d.'s (except the e.s.d. in the dihedral angle between two l.s. planes)
are estimated using the full covariance matrix. The cell e.s.d.'s are taken
into account individually in the estimation of e.s.d.'s in distances, angles
and torsion angles; correlations between e.s.d.'s in cell parameters are only
used when they are defined by crystal symmetry. An approximate (isotropic)
treatment of cell e.s.d.'s is used for estimating e.s.d.'s involving l.s.
planes.
;
loop_
    _geom_bond_atom_site_label_1
    _geom_bond_atom_site_label_2
    _geom_bond_site_symmetry_2
    _geom_bond_distance
    _geom_bond_publ_flag
    N1 C1 . 1.3741(10) ?
    N1 C5 . 1.3687(10) ?
    N1 C7 . 1.3992(10) ?
    N2 H2N . 0.869(16) ?
    N2 C5 . 1.3408(11) ?
    N2 C6 . 1.3740(11) ?
    N3 H3N . 0.832(16) ?
    N3 C7 . 1.3896(10) ?
    N3 C8 . 1.4262(10) ?
    C1 H1 . 0.939(14) ?
    C1 C2 . 1.3602(12) ?
    C2 H2 . 0.911(14) ?
    C2 C3 . 1.4203(12) ?
    C3 H3 . 0.971(15) ?
    C3 C4 . 1.3671(12) ?
    C4 H4 . 0.912(14) ?
    C4 C5 . 1.3999(11) ?
    C6 H6 . 0.941(15) ?
    C6 C7 . 1.3601(11) ?
    C8 C9 . 1.3985(11) ?
    C8 C13 . 1.4039(11) ?
    C9 C10 . 1.3966(12) ?
    C9 C14 . 1.5071(13) ?
    C10 H10 . 0.985(14) ?
    C10 C11 . 1.3849(14) ?
    C11 H11 . 0.999(16) ?
    C11 C12 . 1.3891(14) ?
    C12 H12 . 0.966(16) ?
    C12 C13 . 1.3951(12) ?
    C13 C15 . 1.5034(13) ?
    C14 H14A . 1.033(17) ?
    C14 H14B . 0.994(17) ?
    C14 H14C . 0.958(17) ?
    C15 H15A . 0.958(15) ?
    C15 H15B . 0.994(16) ?
    C15 H15C . 0.971(15) ?
    Cl O1 . 1.4528(7) ?
    Cl O2 . 1.4375(7) ?
    Cl O3 . 1.4353(8) ?
    Cl O4 . 1.4239(8) ?
loop_
    _geom_angle_atom_site_label_1
    _geom_angle_atom_site_label_2
    _geom_angle_atom_site_label_3
    _geom_angle_site_symmetry_1
    _geom_angle_site_symmetry_3
    _geom_angle
    _geom_angle_publ_flag
    C1 N1 C5 . . 121.77(7) ?
    C1 N1 C7 . . 129.50(7) ?
    C5 N1 C7 . . 108.71(6) ?
    H2N N2 C5 . . 123.8(11) ?
    H2N N2 C6 . . 126.6(11) ?
    C5 N2 C6 . . 109.48(7) ?
    H3N N3 C7 . . 114.8(11) ?
    H3N N3 C8 . . 114.5(11) ?
    C7 N3 C8 . . 116.63(7) ?
    N1 C1 H1 . . 117.3(9) ?
    N1 C1 C2 . . 118.21(7) ?
    H1 C1 C2 . . 124.5(9) ?
    C1 C2 H2 . . 119.5(9) ?
    C1 C2 C3 . . 120.71(8) ?
    H2 C2 C3 . . 119.8(9) ?
    C2 C3 H3 . . 120.1(9) ?
    C2 C3 C4 . . 120.84(7) ?
    H3 C3 C4 . . 119.1(9) ?
    C3 C4 H4 . . 123.1(9) ?
    C3 C4 C5 . . 117.33(8) ?
    H4 C4 C5 . . 119.6(9) ?
    N1 C5 N2 . . 107.30(7) ?
    N1 C5 C4 . . 121.11(7) ?
    N2 C5 C4 . . 131.58(8) ?
    N2 C6 H6 . . 123.8(9) ?
    N2 C6 C7 . . 108.34(7) ?
    H6 C6 C7 . . 127.8(9) ?
    N1 C7 N3 . . 120.77(7) ?
    N1 C7 C6 . . 106.16(7) ?
    N3 C7 C6 . . 132.97(7) ?
    N3 C8 C9 . . 120.05(7) ?
    N3 C8 C13 . . 118.66(7) ?
    C9 C8 C13 . . 121.27(7) ?
    C8 C9 C10 . . 118.57(8) ?
    C8 C9 C14 . . 120.81(7) ?
    C10 C9 C14 . . 120.61(8) ?
    C9 C10 H10 . . 118.3(8) ?
    C9 C10 C11 . . 121.14(8) ?
    H10 C10 C11 . . 120.4(8) ?
    C10 C11 H11 . . 123.1(9) ?
    C10 C11 C12 . . 119.44(8) ?
    H11 C11 C12 . . 117.3(9) ?
    C11 C12 H12 . . 121.1(9) ?
    C11 C12 C13 . . 121.33(8) ?
    H12 C12 C13 . . 117.5(9) ?
    C8 C13 C12 . . 118.23(8) ?
    C8 C13 C15 . . 121.02(7) ?
    C12 C13 C15 . . 120.74(8) ?
    C9 C14 H14A . . 111.5(9) ?
    C9 C14 H14B . . 108.0(10) ?
    C9 C14 H14C . . 113.1(10) ?
    H14A C14 H14B . . 109.3(13) ?
    H14A C14 H14C . . 109.5(14) ?
    H14B C14 H14C . . 105.1(14) ?
    C13 C15 H15A . . 110.8(9) ?
    C13 C15 H15B . . 111.2(10) ?
    C13 C15 H15C . . 109.7(9) ?
    H15A C15 H15B . . 108.4(13) ?
    H15A C15 H15C . . 109.6(12) ?
    H15B C15 H15C . . 107.1(13) ?
    O1 Cl O2 . . 108.58(4) ?
    O1 Cl O3 . . 109.13(5) ?
    O1 Cl O4 . . 109.21(5) ?
    O2 Cl O3 . . 109.54(5) ?
    O2 Cl O4 . . 110.96(6) ?
    O3 Cl O4 . . 109.39(6) ?
loop_
    _geom_torsion_atom_site_label_1
    _geom_torsion_atom_site_label_2
    _geom_torsion_atom_site_label_3
    _geom_torsion_atom_site_label_4
    _geom_torsion_site_symmetry_1
    _geom_torsion_site_symmetry_2
    _geom_torsion_site_symmetry_3
    _geom_torsion_site_symmetry_4
    _geom_torsion
    _geom_torsion_publ_flag
    C5 N1 C1 C2 . . . . -0.63(12) ?
    C7 N1 C1 C2 . . . . -179.04(8) ?
    N1 C1 C2 C3 . . . . -0.38(13) ?
    C1 C2 C3 C4 . . . . 0.61(13) ?
    C2 C3 C4 C5 . . . . 0.16(13) ?
    C6 N2 C5 N1 . . . . 0.59(9) ?
    C6 N2 C5 C4 . . . . -179.96(9) ?
    C1 N1 C5 N2 . . . . -179.04(7) ?
    C1 N1 C5 C4 . . . . 1.44(12) ?
    C7 N1 C5 N2 . . . . -0.34(9) ?
    C7 N1 C5 C4 . . . . -179.86(7) ?
    C3 C4 C5 N1 . . . . -1.16(12) ?
    C3 C4 C5 N2 . . . . 179.45(9) ?
    C5 N2 C6 C7 . . . . -0.62(10) ?
    N2 C6 C7 N1 . . . . 0.39(9) ?
    N2 C6 C7 N3 . . . . -175.99(8) ?
    C8 N3 C7 N1 . . . . -138.11(8) ?
    C8 N3 C7 C6 . . . . 37.84(13) ?
    C1 N1 C7 N3 . . . . -4.55(12) ?
    C1 N1 C7 C6 . . . . 178.53(8) ?
    C5 N1 C7 N3 . . . . 176.88(7) ?
    C5 N1 C7 C6 . . . . -0.04(9) ?
    C7 N3 C8 C9 . . . . -114.31(9) ?
    C7 N3 C8 C13 . . . . 67.62(10) ?
    N3 C8 C9 C10 . . . . -177.75(8) ?
    N3 C8 C9 C14 . . . . 3.10(13) ?
    C13 C8 C9 C10 . . . . 0.27(13) ?
    C13 C8 C9 C14 . . . . -178.88(9) ?
    C8 C9 C10 C11 . . . . -1.10(14) ?
    C14 C9 C10 C11 . . . . 178.05(10) ?
    C9 C10 C11 C12 . . . . 0.78(15) ?
    C10 C11 C12 C13 . . . . 0.40(15) ?
    C11 C12 C13 C8 . . . . -1.19(14) ?
    C11 C12 C13 C15 . . . . 177.38(9) ?
    N3 C8 C13 C12 . . . . 178.90(8) ?
    N3 C8 C13 C15 . . . . 0.33(12) ?
    C9 C8 C13 C12 . . . . 0.85(13) ?
    C9 C8 C13 C15 . . . . -177.71(8) ?
loop_
    _geom_hbond_atom_site_label_D
    _geom_hbond_atom_site_label_H
    _geom_hbond_atom_site_label_A
    _geom_hbond_site_symmetry_A
    _geom_hbond_distance_DH
    _geom_hbond_distance_HA
    _geom_hbond_distance_DA
    _geom_hbond_angle_DHA
    _geom_hbond_publ_flag
    N2 H2N O1 1_565 0.869(16) 1.955(17) 2.8169(10) 170.8(15) y
    N3 H3N O3 . 0.832(16) 2.216(15) 2.8899(10) 138.3(14) y
    C2 H2 O2 1_655 0.911(14) 2.547(14) 3.3826(11) 152.8(12) y
    C3 H3 O4 1_655 0.971(15) 2.559(15) 3.2893(12) 132.0(11) y
_iucr_refine_instructions_details
;
TITL lhh121 in P-1
CELL 0.71073   8.6347   8.7663  11.5155  70.668  73.131  72.679
ZERR    2.00   0.0003   0.0003   0.0004   0.002   0.002   0.002
LATT  1
SFAC C H N Cl O
UNIT 30 32 6 2 8
TEMP -172.880
SIZE 0.162 0.162 0.263
rem colourless block
L.S. 16
BOND $h
acta 56
conf
mpla n1 > c7
mpla n3 c8 > c15
htab
eqiv $1 x, y+1, z
htab n2 o1_$1
htab n3 o3
eqiv $2 1+x, y, z
htab c2 o2_$2
htab c3 o4_$2
FMAP 2
PLAN 20
rem EXTI    0.000000
WGHT    0.058100    0.111800
FVAR       0.21361
N1    3    0.989562    0.601848    0.278026    11.00000    0.01358    0.01252 =
         0.01229   -0.00312   -0.00381   -0.00189
N2    3    0.854497    0.827441    0.335857    11.00000    0.01819    0.01360 =
         0.01708   -0.00540   -0.00495   -0.00084
H2N   2    0.825080    0.904302    0.375114    11.00000    0.03229
N3    3    0.829873    0.597918    0.137562    11.00000    0.02040    0.01345 =
         0.01360   -0.00107   -0.00724   -0.00491
H3N   2    0.782446    0.519347    0.171739    11.00000    0.03038
C1    1    1.109893    0.459126    0.272806    11.00000    0.01610    0.01426 =
         0.01550   -0.00466   -0.00463   -0.00009
H1    2    1.103999    0.397002    0.222227    11.00000    0.02109
C2    1    1.229696    0.418185    0.339676    11.00000    0.01568    0.01797 =
         0.01825   -0.00491   -0.00607    0.00035
H2    2    1.310724    0.324254    0.337105    11.00000    0.02059
C3    1    1.230503    0.521077    0.412214    11.00000    0.01644    0.02103 =
         0.01748   -0.00415   -0.00650   -0.00365
H3    2    1.317741    0.491778    0.458444    11.00000    0.02601
C4    1    1.110174    0.662667    0.417429    11.00000    0.01839    0.01798 =
         0.01562   -0.00465   -0.00549   -0.00501
H4    2    1.109056    0.733288    0.460858    11.00000    0.02190
C5    1    0.987175    0.700976    0.349001    11.00000    0.01534    0.01351 =
         0.01332   -0.00372   -0.00345   -0.00298
C6    1    0.770673    0.809587    0.258050    11.00000    0.01631    0.01444 =
         0.01666   -0.00366   -0.00537   -0.00057
H6    2    0.672018    0.883115    0.237597    11.00000    0.02499
C7    1    0.853166    0.669853    0.220325    11.00000    0.01411    0.01318 =
         0.01306   -0.00235   -0.00467   -0.00202
C8    1    0.777585    0.708349    0.026406    11.00000    0.01657    0.01334 =
         0.01254   -0.00176   -0.00506   -0.00314
C9    1    0.620867    0.720270    0.007913    11.00000    0.01750    0.01845 =
         0.01544   -0.00183   -0.00587   -0.00464
C10   1    0.575889    0.825189   -0.103992    11.00000    0.02126    0.02179 =
         0.01878   -0.00198   -0.01043   -0.00185
H10   2    0.468848    0.827072   -0.119485    11.00000    0.02342
C11   1    0.682169    0.918104   -0.194332    11.00000    0.02900    0.01889 =
         0.01611   -0.00005   -0.00942   -0.00232
H11   2    0.656769    0.988735   -0.277579    11.00000    0.03261
C12   1    0.836993    0.905250   -0.173973    11.00000    0.02702    0.01777 =
         0.01493    0.00057   -0.00387   -0.00716
H12   2    0.915419    0.964866   -0.237022    11.00000    0.03238
C13   1    0.888201    0.799740   -0.064571    11.00000    0.01871    0.01570 =
         0.01479   -0.00297   -0.00283   -0.00483
C14   1    0.501931    0.623940    0.107250    11.00000    0.02041    0.03363 =
         0.02274    0.00162   -0.00646   -0.01281
H14A  2    0.548752    0.497581    0.122479    11.00000    0.03523
H14B  2    0.483113    0.654835    0.186712    11.00000    0.03713
H14C  2    0.394164    0.652099    0.088448    11.00000    0.03693
C15   1    1.058875    0.781642   -0.046288    11.00000    0.01856    0.02494 =
         0.02220   -0.00483   -0.00265   -0.00867
H15A  2    1.054757    0.845266    0.008499    11.00000    0.02656
H15B  2    1.134714    0.819491   -0.127868    11.00000    0.03591
H15C  2    1.106291    0.665671   -0.010855    11.00000    0.02789
CL    4    0.659898    0.202521    0.419315    11.00000    0.01653    0.01267 =
         0.01320   -0.00279   -0.00390   -0.00157
O1    5    0.796910    0.071663    0.461740    11.00000    0.02229    0.02208 =
         0.02737   -0.01176   -0.01468    0.00560
O2    5    0.609898    0.159848    0.327528    11.00000    0.02578    0.02473 =
         0.03109   -0.01238   -0.01707    0.00057
O3    5    0.714093    0.355500    0.362743    11.00000    0.05905    0.02306 =
         0.02651    0.00669   -0.01878   -0.02314
O4    5    0.526403    0.219667    0.524597    11.00000    0.02628    0.04095 =
         0.02069   -0.00661    0.00398    0.00580
HKLF 4
REM  lhh121 in P-1
REM R1 =  0.0384 for   6871 Fo > 4sig(Fo)  and  0.0526 for all   8640 data
REM    272 parameters refined using      0 restraints
END
WGHT      0.0581      0.1118
REM Highest difference peak  0.607,  deepest hole -0.512,  1-sigma level  0.067
Q1    1   1.2256  0.4659  0.3864  11.00000  0.05    0.61
Q2    1   0.9818  0.6500  0.3152  11.00000  0.05    0.59
Q3    1   0.6955  0.7164  0.0208  11.00000  0.05    0.59
Q4    1   0.8100  0.7409  0.2407  11.00000  0.05    0.57
Q5    1   1.0423  0.6950  0.3848  11.00000  0.05    0.53
Q6    1   0.5938  0.2199  0.4748  11.00000  0.05    0.52
Q7    1   1.1719  0.4359  0.3014  11.00000  0.05    0.52
Q8    1   0.7570  0.9120 -0.1911  11.00000  0.05    0.52
Q9    1   0.6380  0.1742  0.3751  11.00000  0.05    0.51
Q10   1   0.8171  0.8206  0.2934  11.00000  0.05    0.47
Q11   1   0.8313  0.6355  0.1778  11.00000  0.05    0.46
Q12   1   0.9753  0.7829 -0.0552  11.00000  0.05    0.45
Q13   1   1.1597  0.5788  0.4300  11.00000  0.05    0.44
Q14   1   0.7779  0.3051  0.3400  11.00000  0.05    0.43
Q15   1   0.9251  0.6290  0.2542  11.00000  0.05    0.42
Q16   1   1.1808  0.6063  0.4066  11.00000  0.05    0.41
Q17   1   0.8401  0.7391 -0.0239  11.00000  0.05    0.40
Q18   1   0.6371  0.8598 -0.1512  11.00000  0.05    0.40
Q19   1   0.5943  0.7736 -0.0475  11.00000  0.05    0.39
Q20   1   0.9224  0.7815  0.3374  11.00000  0.05    0.38
;
data_global
_journal_date_recd_electronic     2011-04-12
_journal_date_accepted     2011-04-20
_journal_name_full     'Acta Crystallographica, Section E'
_journal_year     2011
_journal_volume     67
_journal_issue      5
_journal_page_first     o1224
_journal_page_last     o1224
_journal_paper_category     QO
_journal_coeditor_code     KJ2175
_publ_contact_author_name     'Gary S. Nichol'
_publ_contact_author_address
;
Department of Chemistry and Biochemistry
1306 East University Boulevard
University of Arizona
Tucson
AZ 85721
USA
;
_publ_contact_author_email     'gsnichol@email.arizona.edu'
_publ_contact_author_fax     '521 621 8407'
_publ_contact_author_phone     '520 621 4168'
_publ_section_title
;
3-(2,6-Dimethylanilino)imidazo[1,2-<i>a</i>]pyridin-1-ium perchlorate
;
loop_
    _publ_author_name
    _publ_author_address
    'Nichol, Gary S.'
;
Department of Chemistry and Biochemistry
1306 East University Boulevard
University of Arizona
Tucson
AZ 85721
USA
;
    'Sharma, Anuj'
;
Southwest Center for Drug Discovery and Development
College of Pharmacy
BIO5 Institute
University of Arizona
Tucson
AZ 85721
USA
;
    'Li, Hong-Yu'
;
Southwest Center for Drug Discovery and Development
College of Pharmacy
BIO5 Institute
University of Arizona
Tucson
AZ 85721
USA
;
