# Supplementary material for: 3-(2,6-Dimethyl­anilino)imidazo[1,2-a]pyridin-1-ium perchlorate
Source: Acta Crystallogr Sect E Struct Rep Online. 2011 Apr 29;67(Pt 5):o1224. doi: 10.1107/S1600536811014735 (PMC3089197; doi:10.1107/S1600536811014735)
Supplement: Supplementary file 2 [file e-67-o1224-Isup2.hkl]

# 
# h,k,l, Fc-squared, Fo-squared, sigma(Fo-squared) and status flag 
# 
data_I
_shelx_title ' lhh121 in P-1' 
_shelx_refln_list_code          4 
_shelx_F_calc_maximum      147.31 
_exptl_crystal_F_000       352.00 
_reflns_d_resolution_high  0.5700 
 
loop_ 
 _symmetry_equiv_pos_as_xyz 
 'x, y, z' 
 '-x, -y, -z' 
 
_cell_length_a     8.6347 
_cell_length_b     8.7663 
_cell_length_c    11.5155 
_cell_angle_alpha  70.668 
_cell_angle_beta   73.131 
_cell_angle_gamma  72.679 
 
_shelx_F_squared_multiplier     1.000 
 
loop_ 
 _refln_index_h 
 _refln_index_k 
 _refln_index_l 
 _refln_F_squared_calc 
 _refln_F_squared_meas 
 _refln_F_squared_sigma 
 _refln_observed_status 
   1   0   0      275.75      237.86      7.56 o 
   2   0   0      801.22      751.19     12.09 o 
   3   0   0      226.15      270.38      6.57 o 
   4   0   0      152.23      151.88      2.94 o 
   5   0   0       25.95       35.45      1.11 o 
   6   0   0      403.19      382.74      4.70 o 
   7   0   0       96.02       90.64      1.72 o 
   8   0   0      128.26      115.93      2.50 o 
   9   0   0      237.24      223.26      5.52 o 
  10   0   0        0.88        0.98      1.39 o 
  11   0   0       52.50       54.32      2.83 o 
  12   0   0       27.51       34.13      2.61 o 
  13   0   0        3.24        4.07      2.15 o 
 -13   1   0       15.00       11.18      3.94 o 
 -12   1   0       16.26       10.91      2.55 o 
 -11   1   0       11.86       13.01      1.64 o 
 -10   1   0        2.68        3.72      1.17 o 
  -9   1   0        0.19       -0.23      0.77 o 
  -8   1   0        9.69       12.48      1.32 o 
  -7   1   0      178.11      163.39      2.40 o 
  -6   1   0       16.41       17.74      0.99 o 
  -5   1   0       22.25       17.14      1.39 o 
  -4   1   0     2246.05     2328.96     45.04 o 
  -3   1   0       11.14       12.71      1.53 o 
  -2   1   0     1711.95     1734.21     37.48 o 
  -1   1   0      172.57      168.71      3.02 o 
   0   1   0      305.04      288.17      3.53 o 
   1   1   0     1783.02     1799.25     28.51 o 
   2   1   0     3533.35     3304.70     51.84 o 
   3   1   0      393.76      363.50      6.35 o 
   4   1   0       72.78       61.54      2.08 o 
   5   1   0       14.88       22.64      1.25 o 
   6   1   0       25.74       22.64      0.90 o 
   7   1   0       32.19       32.30      1.18 o 
   8   1   0      758.60      740.23      9.47 o 
   9   1   0       22.12       24.20      2.18 o 
  10   1   0       91.28       90.76      2.50 o 
  11   1   0       25.81       30.76      2.65 o 
  12   1   0        8.93        6.36      1.72 o 
  13   1   0        1.24        1.44      1.63 o 
 -13   2   0        0.81        1.53      2.85 o 
 -12   2   0        5.92        5.12      2.24 o 
 -11   2   0        0.73        1.45      1.43 o 
 -10   2   0       50.67       47.51      2.73 o 
  -9   2   0       74.65       71.59      3.65 o 
  -8   2   0        1.70        0.99      0.95 o 
  -7   2   0        8.19        7.27      0.87 o 
  -6   2   0      774.44      751.17      7.66 o 
  -5   2   0       95.29       72.54      2.13 o 
  -4   2   0      445.34      485.92      7.30 o 
  -3   2   0      475.27      472.11      8.37 o 
  -2   2   0      141.23      158.44      2.51 o 
  -1   2   0       66.74       67.39      1.38 o 
   0   2   0     4304.69     4482.55     49.87 o 
   1   2   0      998.11     1002.03     15.95 o 
   2   2   0     1016.31     1034.43     16.74 o 
   3   2   0      129.88       99.33     12.93 o 
   4   2   0      106.82       99.61      2.63 o 
   5   2   0        7.58        6.25      0.80 o 
   6   2   0      263.81      240.66      2.78 o 
   7   2   0      195.57      186.76      2.44 o 
   8   2   0      116.93      103.82      2.22 o 
   9   2   0        4.85        5.33      1.00 o 
  10   2   0       41.01       40.03      2.05 o 
  11   2   0        4.27        7.84      1.39 o 
  12   2   0        0.91       -0.69      1.25 o 
  13   2   0       13.85       12.23      2.75 o 
  14   2   0        5.21        5.04      3.07 o 
 -13   3   0       52.66       58.08      6.57 o 
 -12   3   0        4.84        6.57      3.29 o 
 -11   3   0        8.60        9.43      3.07 o 
 -10   3   0       53.72       59.43      3.12 o 
  -9   3   0       11.15        9.03      1.60 o 
  -8   3   0        1.34        2.14      0.95 o 
  -7   3   0      530.46      500.06      6.34 o 
  -6   3   0       19.79       16.47      0.88 o 
  -5   3   0       86.42       85.65      1.67 o 
  -4   3   0      878.30      921.21     10.87 o 
  -3   3   0       66.04       86.81      1.83 o 
  -2   3   0        5.90        6.54      0.71 o 
  -1   3   0     1248.80     1246.43     14.18 o 
   0   3   0      876.48      890.66     10.35 o 
   1   3   0       35.64       52.17      1.52 o 
   2   3   0        7.91        2.96      0.77 o 
   3   3   0      307.98      291.13      5.89 o 
   4   3   0       69.49       66.99      2.40 o 
   5   3   0      110.80       96.44      2.94 o 
   6   3   0      116.15      117.56      1.98 o 
   7   3   0       57.36       46.38      1.34 o 
   8   3   0       56.19       53.86      1.70 o 
   9   3   0      159.57      165.29      3.84 o 
  10   3   0       96.34       97.15      3.37 o 
  11   3   0      186.02      188.82      5.86 o 
  12   3   0       12.96       14.13      1.67 o 
  13   3   0        6.03        7.96      2.40 o 
  14   3   0       15.24       16.22      4.16 o 
 -12   4   0       23.88       19.51      4.60 o 
 -11   4   0       38.54       40.98      5.48 o 
 -10   4   0       37.32       33.98      3.17 o 
  -9   4   0      158.21      149.11      5.18 o 
  -8   4   0       12.84       13.98      1.42 o 
  -7   4   0        6.70        5.51      1.08 o 
  -6   4   0        5.38        4.17      0.95 o 
  -5   4   0      251.50      247.35      4.33 o 
  -4   4   0      296.27      287.22      4.32 o 
  -3   4   0      235.01      233.49      3.34 o 
  -2   4   0     1240.62     1332.41     13.47 o 
  -1   4   0       19.29       32.13      0.82 o 
   0   4   0      262.73      299.36      3.70 o 
   1   4   0       70.80       63.33      1.34 o 
   2   4   0     2290.29     2453.70     26.99 o 
   3   4   0        6.36       10.86      0.96 o 
   4   4   0      433.40      419.98      5.71 o 
   5   4   0      139.80      140.55      3.86 o 
   6   4   0      431.00      426.17      8.70 o 
   7   4   0      987.59      996.64      9.92 o 
   8   4   0       11.42       10.05      0.96 o 
   9   4   0        3.28        3.42      0.92 o 
  10   4   0        8.99       12.02      1.80 o 
  11   4   0       58.31       53.08      3.55 o 
  12   4   0        0.14        1.75      1.78 o 
  13   4   0        3.09        3.50      1.73 o 
  14   4   0        0.71        2.63      2.85 o 
 -12   5   0       67.14       72.54      7.23 o 
 -11   5   0       14.09       15.78      4.16 o 
 -10   5   0       49.53       44.49      5.48 o 
  -9   5   0        8.78        7.23      2.01 o 
  -8   5   0        0.59        1.47      1.11 o 
  -7   5   0      213.11      207.58      4.29 o 
  -6   5   0       57.34       53.40      1.86 o 
  -5   5   0       90.07       85.18      2.13 o 
  -4   5   0       30.06       23.52      0.93 o 
  -3   5   0      145.04      127.60      2.08 o 
  -2   5   0        0.49       -0.16      0.52 o 
  -1   5   0       35.56       27.58      0.89 o 
   0   5   0      740.98      731.20      7.39 o 
   1   5   0      302.03      326.03      3.81 o 
   2   5   0      441.98      501.24      4.96 o 
   3   5   0       25.93       24.54      0.86 o 
   4   5   0      330.79      358.35      4.63 o 
   5   5   0       58.01       51.89      1.38 o 
   6   5   0      173.59      177.88      3.34 o 
   7   5   0       11.22       11.84      1.45 o 
   8   5   0        0.03       -0.51      0.78 o 
   9   5   0       61.08       57.41      2.65 o 
  10   5   0       26.38       25.38      2.02 o 
  11   5   0       72.21       75.16      4.18 o 
  12   5   0       16.88       20.43      2.78 o 
  13   5   0       71.07       77.36      4.64 o 
  14   5   0        0.15        1.10      3.07 o 
 -11   6   0        4.12        4.82      3.29 o 
 -10   6   0       16.89       10.96      3.51 o 
  -9   6   0        1.77       -1.27      1.75 o 
  -8   6   0      209.14      208.42      9.64 o 
  -7   6   0       10.02       11.97      1.64 o 
  -6   6   0       88.42       87.18      2.37 o 
  -5   6   0        8.34       14.72      1.17 o 
  -4   6   0      521.75      463.12      6.03 o 
  -3   6   0        7.53        3.67      0.72 o 
  -2   6   0      204.50      228.46      3.06 o 
  -1   6   0      531.34      536.10      6.38 o 
   0   6   0       73.76       74.65      1.85 o 
   1   6   0      177.85      185.31      2.49 o 
   2   6   0      229.25      236.48      2.71 o 
   3   6   0       33.07       34.45      1.03 o 
   4   6   0        3.75        2.43      0.68 o 
   5   6   0      273.82      280.88      4.11 o 
   6   6   0       22.34       28.40      2.97 o 
   7   6   0      251.30      237.67      3.89 o 
   8   6   0        3.37        2.70      1.31 o 
   9   6   0       47.62       49.58      2.61 o 
  10   6   0        2.39        1.93      2.01 o 
  11   6   0       52.69       55.00      2.97 o 
  12   6   0        0.77        1.48      1.84 o 
  13   6   0        4.68        2.00      2.05 o 
  14   6   0        6.25        3.07      2.17 o 
 -10   7   0       27.34       24.55      4.60 o 
  -9   7   0       22.30       25.20      4.38 o 
  -8   7   0       68.53       63.57      4.60 o 
  -7   7   0        4.11        3.43      1.52 o 
  -6   7   0      257.74      256.98      4.92 o 
  -5   7   0      357.04      338.59      5.72 o 
  -4   7   0        1.03        2.73      0.96 o 
  -3   7   0        1.73        0.74      0.87 o 
  -2   7   0      320.94      312.29      3.98 o 
  -1   7   0        0.05        0.78      0.70 o 
   0   7   0      451.03      473.85      7.02 o 
   1   7   0      156.06      154.69      2.80 o 
   2   7   0        4.55        6.60      0.71 o 
   3   7   0       52.10       50.46      1.32 o 
   4   7   0       57.94       62.46      1.84 o 
   5   7   0      192.59      180.47      3.23 o 
   6   7   0        3.16        2.19      0.75 o 
   7   7   0      196.95      197.67      3.95 o 
   8   7   0       12.50       14.61      1.73 o 
   9   7   0       20.22       22.12      2.06 o 
  10   7   0        3.08        2.41      1.39 o 
  11   7   0        0.94        3.37      1.42 o 
  12   7   0        1.54        2.16      1.93 o 
  13   7   0      126.91      139.07      6.19 o 
 -10   8   0       23.83       22.57      4.60 o 
  -9   8   0       22.75       27.61      4.60 o 
  -8   8   0       41.32       41.20      5.04 o 
  -7   8   0       65.80       69.02      4.28 o 
  -6   8   0       18.86       18.64      2.21 o 
  -5   8   0        1.99        2.87      1.52 o 
  -4   8   0       72.27       76.92      3.16 o 
  -3   8   0       22.15       22.16      1.58 o 
  -2   8   0       16.50       13.28      1.84 o 
  -1   8   0      157.26      159.16      3.08 o 
   0   8   0      524.37      539.03      6.27 o 
   1   8   0      365.49      374.12      5.30 o 
   2   8   0      188.21      191.85      3.07 o 
   3   8   0        0.81       -0.73      0.74 o 
   4   8   0       58.49       54.62      2.97 o 
   5   8   0       46.31       44.48      1.74 o 
   6   8   0      141.26      132.64      2.88 o 
   7   8   0        7.55        7.25      2.02 o 
   8   8   0       35.15       34.51      2.50 o 
   9   8   0      287.11      291.13      6.62 o 
  10   8   0        0.92        1.25      1.64 o 
  11   8   0       25.17       27.64      2.47 o 
  12   8   0        2.83        1.49      2.63 o 
  13   8   0        0.43       -0.66      2.01 o 
  -9   9   0        0.42       -2.41      2.41 o 
  -8   9   0       43.38       52.16      5.70 o 
  -7   9   0        7.68        6.40      2.41 o 
  -6   9   0        1.02        1.65      1.26 o 
  -5   9   0      440.11      433.84      7.31 o 
  -4   9   0        4.63        2.45      1.42 o 
  -3   9   0       31.15       35.21      2.40 o 
  -2   9   0       99.53       89.53      4.83 o 
  -1   9   0       26.46       25.40      1.49 o 
   0   9   0        6.02        5.45      0.94 o 
   1   9   0      104.27      101.72      2.53 o 
   2   9   0       95.01      103.49      2.95 o 
   3   9   0       21.64       24.18      1.64 o 
   4   9   0      259.34      257.22      4.31 o 
   5   9   0       34.93       31.63      1.64 o 
   6   9   0        0.85        1.40      0.88 o 
   7   9   0       49.88       51.44      2.96 o 
   8   9   0       18.89       19.63      2.02 o 
   9   9   0       11.42        8.84      1.80 o 
  10   9   0        9.51        8.90      1.80 o 
  11   9   0       24.84       26.45      2.56 o 
  12   9   0       20.21       17.61      2.67 o 
  13   9   0       13.94       14.35      3.02 o 
  -8  10   0        0.29       -2.85      2.85 o 
  -6  10   0      159.74      157.42      6.12 o 
  -5  10   0       31.60       34.29      3.84 o 
  -4  10   0        1.19       -0.77      1.35 o 
  -3  10   0        0.31       -0.91      1.07 o 
  -2  10   0        3.75        4.21      1.28 o 
  -1  10   0        1.89        1.41      1.11 o 
   0  10   0      329.61      331.24      5.27 o 
   1  10   0       20.88       22.23      3.22 o 
   2  10   0       27.99       29.68      1.94 o 
   3  10   0      252.16      248.39     13.26 o 
   4  10   0       23.84       23.33      1.55 o 
   5  10   0       24.69       24.55      1.61 o 
   6  10   0      130.74      120.87      3.07 o 
   7  10   0       32.06       33.92      2.10 o 
   8  10   0        1.29        2.12      1.20 o 
   9  10   0       79.20       71.66      6.40 o 
  10  10   0       15.63       14.28      2.14 o 
  11  10   0        0.10        1.71      1.48 o 
  12  10   0       49.19       48.93      3.32 o 
  -6  11   0        0.35       -1.78      1.78 o 
  -5  11   0       12.40       10.03      2.06 o 
  -4  11   0       97.74      100.85      4.43 o 
  -3  11   0        0.15       -0.31      1.26 o 
  -2  11   0       20.38       20.41      1.91 o 
  -1  11   0       36.46       42.83      3.51 o 
   0  11   0       33.45       30.91      2.09 o 
   1  11   0        7.41        7.19      1.44 o 
   2  11   0      200.32      201.04      4.89 o 
   3  11   0        0.36       -0.22      1.06 o 
   4  11   0        1.24        0.47      1.15 o 
   5  11   0      116.68      108.87      3.47 o 
   6  11   0        2.33        3.39      1.17 o 
   7  11   0       50.88       49.17      2.54 o 
   8  11   0       10.37       12.54      1.65 o 
   9  11   0        7.33        7.87      1.83 o 
  10  11   0       11.75       10.70      2.05 o 
  11  11   0      142.03      139.88      5.14 o 
  -5  12   0       39.34       40.68      3.11 o 
  -4  12   0       27.39       29.28      4.73 o 
  -3  12   0       69.95       73.81      3.78 o 
  -2  12   0        0.23        0.79      1.36 o 
  -1  12   0       16.82       14.64      2.28 o 
   0  12   0        9.22        9.61      2.02 o 
   1  12   0        3.00        2.73      1.32 o 
   2  12   0       21.67       25.38      1.87 o 
   3  12   0      101.95      102.17      3.54 o 
   4  12   0       23.10       19.93      2.00 o 
   5  12   0        0.00       -1.17      1.17 o 
   6  12   0       29.00       27.04      2.22 o 
   7  12   0      203.44      206.74      5.82 o 
   8  12   0        0.01        0.08      1.25 o 
   9  12   0       27.74       29.28      2.70 o 
  10  12   0        0.38        1.83      1.58 o 
  -3  13   0        0.16       -2.52      2.52 o 
  -2  13   0       14.85       14.26      2.94 o 
  -1  13   0       82.01       89.14      5.18 o 
   0  13   0        4.69        3.89      1.94 o 
   1  13   0       14.21       15.88      1.97 o 
   2  13   0       36.15       34.05      2.39 o 
   3  13   0       10.23       13.14      2.18 o 
   4  13   0        7.40        5.83      1.99 o 
   5  13   0       92.57       94.74      5.79 o 
   6  13   0        9.56        9.09      1.74 o 
   7  13   0       42.83       42.33      3.04 o 
   8  13   0       19.84       14.15      3.23 o 
   9  13   0       15.66       18.05      2.48 o 
   0  14   0        1.85       -0.08      2.24 o 
   1  14   0       53.82       47.33      4.26 o 
   2  14   0        0.05       -1.47      1.47 o 
   3  14   0       37.82       38.72      2.68 o 
   4  14   0        6.79        4.94      1.59 o 
   5  14   0        3.17        1.90      1.49 o 
   6  14   0        0.01        0.98      1.42 o 
  -5 -14   1        8.36        5.79      1.74 o 
  -4 -14   1        0.08       -0.90      1.37 o 
  -3 -14   1        7.31        6.91      2.40 o 
  -2 -14   1        4.55        3.33      1.85 o 
  -1 -14   1       62.45       56.71      3.56 o 
  -8 -13   1       79.67       77.14      7.01 o 
  -7 -13   1       10.39        6.07      1.89 o 
  -6 -13   1        4.40        1.59      1.95 o 
  -5 -13   1       50.09       45.98      3.06 o 
  -4 -13   1       56.58       59.75      3.09 o 
  -3 -13   1        0.00        0.49      1.35 o 
  -2 -13   1       47.73       44.60      2.68 o 
  -1 -13   1        3.03        2.07      2.20 o 
   0 -13   1        9.25        8.29      2.71 o 
   1 -13   1      115.30      115.44      5.86 o 
   2 -13   1       14.26       15.03      2.90 o 
 -10 -12   1        1.71        0.81      1.59 o 
  -9 -12   1        0.88        0.68      1.70 o 
  -8 -12   1       50.13       44.79      3.08 o 
  -7 -12   1       68.76       72.48      3.12 o 
  -6 -12   1      254.00      247.76      5.95 o 
  -5 -12   1       13.68       13.63      1.82 o 
  -4 -12   1        8.32        8.09      1.58 o 
  -3 -12   1        9.22        8.98      1.63 o 
  -2 -12   1        6.72        5.29      1.72 o 
  -1 -12   1        4.55        5.20      1.47 o 
   0 -12   1       33.13       31.05      2.70 o 
   1 -12   1        6.80        7.88      2.40 o 
   2 -12   1       16.02       15.62      2.72 o 
   3 -12   1      207.29      219.61     10.48 o 
   4 -12   1        0.01        0.83      1.64 o 
   5 -12   1       14.42       18.85      3.00 o 
 -11 -11   1        5.67        4.77      1.89 o 
 -10 -11   1       28.98       28.24      4.33 o 
  -9 -11   1        1.39        1.99      1.60 o 
  -8 -11   1      153.25      149.81      4.97 o 
  -7 -11   1        0.10        0.80      1.16 o 
  -6 -11   1        7.07        7.50      1.30 o 
  -5 -11   1        4.25        3.67      1.17 o 
  -4 -11   1      144.09      134.39      3.89 o 
  -3 -11   1       22.10       20.31      2.14 o 
  -2 -11   1       82.87       80.92      4.20 o 
  -1 -11   1       96.74       97.63      3.33 o 
   0 -11   1        0.03       -1.11      1.11 o 
   1 -11   1       11.11       11.83      1.64 o 
   2 -11   1       37.61       38.16      2.35 o 
   3 -11   1       48.88       50.99      3.15 o 
   4 -11   1       24.26       24.95      3.37 o 
   5 -11   1       48.89       52.29      3.28 o 
   6 -11   1       12.15       12.96      2.79 o 
 -12 -10   1       84.52       90.52      4.55 o 
 -11 -10   1        1.43       -1.98      1.98 o 
 -10 -10   1        0.92       -0.04      1.43 o 
  -9 -10   1       73.51       67.95      3.58 o 
  -8 -10   1       53.96       53.89      5.57 o 
  -7 -10   1       32.21       30.96      2.05 o 
  -6 -10   1       35.29       40.64      2.63 o 
  -5 -10   1       64.53       64.77      2.35 o 
  -4 -10   1        0.40        2.10      0.98 o 
  -3 -10   1      265.09      250.02      5.95 o 
  -2 -10   1       20.27       22.58      1.82 o 
  -1 -10   1       81.82       77.92      2.84 o 
   0 -10   1        1.31       -0.57      0.91 o 
   1 -10   1       17.17       17.41      1.74 o 
   2 -10   1        0.14       -1.05      1.09 o 
   3 -10   1       49.06       45.43      2.38 o 
   4 -10   1      108.86       97.48      6.73 o 
   5 -10   1        3.82        2.69      1.64 o 
   6 -10   1      114.12      111.02      4.34 o 
   7 -10   1        8.71        8.99      3.94 o 
 -12  -9   1        1.13       -1.12      1.85 o 
 -11  -9   1        6.66        5.86      1.81 o 
 -10  -9   1       14.95       18.36      2.23 o 
  -9  -9   1       17.21       14.57      1.98 o 
  -8  -9   1       14.87       17.41      2.45 o 
  -7  -9   1      182.27      166.29      4.46 o 
  -6  -9   1        9.46       10.14      1.44 o 
  -5  -9   1       33.74       33.84      1.66 o 
  -4  -9   1       25.03       28.22      2.34 o 
  -3  -9   1        9.14        9.48      1.26 o 
  -2  -9   1       47.35       49.64      2.24 o 
  -1  -9   1      738.42      762.18     10.28 o 
   0  -9   1       61.13       67.40      2.18 o 
   1  -9   1       11.81       13.03      2.18 o 
   2  -9   1       10.65        9.66      1.49 o 
   3  -9   1       73.24       70.87      3.67 o 
   4  -9   1       29.20       34.29      3.86 o 
   5  -9   1      194.22      191.39      6.35 o 
   6  -9   1       20.85       19.06      2.11 o 
   7  -9   1       18.93       18.41      3.73 o 
   8  -9   1       41.56       36.48      3.64 o 
   9  -9   1       10.60        9.77      2.71 o 
 -13  -8   1        1.39        0.99      2.15 o 
 -12  -8   1        1.48        0.24      1.54 o 
 -11  -8   1       60.07       56.20      3.23 o 
 -10  -8   1       26.84       25.78      2.35 o 
  -9  -8   1       69.87       65.27      3.20 o 
  -8  -8   1       30.76       29.59      2.23 o 
  -7  -8   1       20.13       20.70      1.61 o 
  -6  -8   1       15.94       12.52      1.74 o 
  -5  -8   1       47.66       48.89      1.84 o 
  -4  -8   1        7.07        5.41      1.04 o 
  -3  -8   1       44.13       48.45      1.93 o 
  -2  -8   1        0.51       -0.15      0.60 o 
  -1  -8   1       10.54       10.81      1.09 o 
   0  -8   1       11.98       10.07      1.00 o 
   1  -8   1      477.45      481.56      5.81 o 
   2  -8   1        1.96       -0.43      0.95 o 
   3  -8   1        7.82        8.68      1.47 o 
   4  -8   1       18.11       18.33      1.74 o 
   5  -8   1      114.77      115.01      3.26 o 
   6  -8   1        0.07       -0.86      1.11 o 
   7  -8   1      166.15      163.93      8.55 o 
   8  -8   1       61.68       65.53      5.92 o 
   9  -8   1       48.20       61.80      6.14 o 
 -13  -7   1       58.29       64.51      4.49 o 
 -12  -7   1        0.14       -0.90      1.78 o 
 -11  -7   1        9.30       11.84      1.90 o 
 -10  -7   1        6.24        7.25      1.58 o 
  -9  -7   1       76.38       71.64      4.23 o 
  -8  -7   1        0.52        1.47      1.18 o 
  -7  -7   1       23.75       25.71      1.60 o 
  -6  -7   1       35.28       41.33      2.53 o 
  -5  -7   1        0.80       -0.66      0.66 o 
  -4  -7   1       22.40       33.49      1.48 o 
  -3  -7   1       43.22       47.55      1.41 o 
  -2  -7   1        4.02        3.98      0.60 o 
  -1  -7   1      345.14      364.12      5.02 o 
   0  -7   1      325.11      335.79      3.70 o 
   1  -7   1      198.00      215.31      2.96 o 
   2  -7   1       35.84       42.46      1.39 o 
   3  -7   1      330.48      325.49      5.30 o 
   4  -7   1       11.80       14.87      1.31 o 
   5  -7   1        3.55        5.50      1.05 o 
   6  -7   1       41.27       43.61      2.10 o 
   7  -7   1      145.88      157.41      4.45 o 
   8  -7   1        4.80        4.60      2.63 o 
   9  -7   1       29.74       33.53      4.60 o 
  10  -7   1       26.68       24.98      4.60 o 
 -13  -6   1       34.06       39.04      3.64 o 
 -12  -6   1        2.67        2.19      2.41 o 
 -11  -6   1       22.81       21.51      2.18 o 
 -10  -6   1       41.15       43.84      2.61 o 
  -9  -6   1        0.72        1.91      1.16 o 
  -8  -6   1        1.38        1.82      1.12 o 
  -7  -6   1      131.87      124.80      3.58 o 
  -6  -6   1       82.56       72.73      2.03 o 
  -5  -6   1      393.77      395.63      4.83 o 
  -4  -6   1        4.54        3.28      0.72 o 
  -3  -6   1       63.00       67.63      1.72 o 
  -2  -6   1      105.14      120.57      1.79 o 
  -1  -6   1      957.05     1029.10      9.45 o 
   0  -6   1       31.74       40.64      1.06 o 
   1  -6   1      285.18      295.88      3.41 o 
   2  -6   1      107.09      100.97      1.94 o 
   3  -6   1       59.50       63.46      1.58 o 
   4  -6   1      158.46      142.70      3.49 o 
   5  -6   1      161.68      181.77      3.38 o 
   6  -6   1       55.50       48.31      1.89 o 
   7  -6   1       21.32       21.24      1.66 o 
   8  -6   1      122.98      121.20      5.58 o 
   9  -6   1       95.90       99.06      7.23 o 
  10  -6   1        7.81        7.45      3.29 o 
  11  -6   1       16.02       17.09      4.38 o 
 -14  -5   1        0.99        4.16      3.29 o 
 -13  -5   1       14.91       20.93      3.00 o 
 -12  -5   1        0.30        0.68      1.68 o 
 -11  -5   1        3.63        3.62      1.93 o 
 -10  -5   1       34.60       32.77      2.30 o 
  -9  -5   1       44.15       41.60      2.30 o 
  -8  -5   1       72.48       62.62      2.34 o 
  -7  -5   1       21.95       20.66      1.42 o 
  -6  -5   1      159.95      164.81      3.86 o 
  -5  -5   1       64.66       69.68      2.32 o 
  -4  -5   1       20.36       23.40      0.83 o 
  -3  -5   1      518.54      530.31      5.53 o 
  -2  -5   1      121.64      128.45      2.09 o 
  -1  -5   1      170.51      218.04      2.88 o 
   0  -5   1        2.11        0.28      0.36 o 
   1  -5   1     2816.15     3065.35     23.69 o 
   2  -5   1       48.32       52.83      1.27 o 
   3  -5   1      944.81      925.04      9.09 o 
   4  -5   1        1.00        2.15      0.56 o 
   5  -5   1      245.41      234.99      3.73 o 
   6  -5   1        0.29        0.19      0.74 o 
   7  -5   1      292.12      289.95      5.19 o 
   8  -5   1       22.39       23.00      2.06 o 
   9  -5   1        4.83        5.67      1.60 o 
  10  -5   1       31.95       30.63      5.04 o 
  11  -5   1        8.59       14.46      3.94 o 
  12  -5   1       10.30        5.04      3.51 o 
 -14  -4   1        3.67        6.14      3.51 o 
 -13  -4   1      139.57      146.28      6.43 o 
 -12  -4   1        0.67       -0.40      1.68 o 
 -11  -4   1        2.02       -1.16      1.53 o 
 -10  -4   1       21.30       18.84      2.37 o 
  -9  -4   1       11.37       13.87      1.59 o 
  -8  -4   1       17.72       17.37      1.33 o 
  -7  -4   1      107.08      105.91      2.63 o 
  -6  -4   1      247.22      238.09      3.66 o 
  -5  -4   1        8.70       11.10      0.87 o 
  -4  -4   1      260.96      263.88      3.48 o 
  -3  -4   1      165.58      214.46      3.06 o 
  -2  -4   1     1703.68     1838.20     20.32 o 
  -1  -4   1      544.14      533.70      6.54 o 
   0  -4   1      163.45      165.86      2.22 o 
   1  -4   1      140.52      158.64      1.88 o 
   2  -4   1       12.34       10.95      0.68 o 
   3  -4   1      261.58      280.36      3.34 o 
   4  -4   1       16.99       18.29      0.97 o 
   5  -4   1      228.84      221.87      3.41 o 
   6  -4   1        1.43        0.11      0.69 o 
   7  -4   1        0.00       -0.51      0.84 o 
   8  -4   1        5.23        8.10      1.51 o 
   9  -4   1      135.33      132.07      4.24 o 
  10  -4   1        4.05        7.78      2.32 o 
  11  -4   1        7.14        6.14      2.17 o 
  12  -4   1       74.94       70.57      7.01 o 
 -14  -3   1        6.95       10.52      3.73 o 
 -13  -3   1       26.62       28.29      3.33 o 
 -12  -3   1        1.31        2.52      1.86 o 
 -11  -3   1       87.52       88.62      4.24 o 
 -10  -3   1        2.57        2.20      1.53 o 
  -9  -3   1      107.38      104.17      3.19 o 
  -8  -3   1      193.85      188.81      2.96 o 
  -7  -3   1      303.90      300.30      3.85 o 
  -6  -3   1      114.38       99.00      1.99 o 
  -5  -3   1      134.34      116.59      2.38 o 
  -4  -3   1       16.28       19.47      0.84 o 
  -3  -3   1      107.96      109.05      2.47 o 
  -2  -3   1     4875.25     5314.18    116.15 o 
  -1  -3   1      359.21      466.99      5.79 o 
   0  -3   1      696.70      769.84      7.93 o 
   1  -3   1      983.97      995.78     11.55 o 
   2  -3   1      110.52       85.09      1.63 o 
   3  -3   1      324.86      404.99      5.96 o 
   4  -3   1      149.86      156.93      2.70 o 
   5  -3   1      153.42      161.71      2.65 o 
   6  -3   1        1.03        0.42      0.59 o 
   7  -3   1       60.31       59.09      2.07 o 
   8  -3   1      350.10      323.80      6.65 o 
   9  -3   1       16.89       18.30      2.71 o 
  10  -3   1       54.77       51.66      2.94 o 
  11  -3   1        9.29       11.63      2.48 o 
  12  -3   1        2.04        3.94      2.85 o 
  13  -3   1       10.39       16.66      4.38 o 
 -14  -2   1        6.36        4.60      3.29 o 
 -13  -2   1       38.44       37.58      3.64 o 
 -12  -2   1       30.55       37.18      4.60 o 
 -11  -2   1       15.08       15.13      1.93 o 
 -10  -2   1        2.56        1.90      1.06 o 
  -9  -2   1       64.85       60.69      2.60 o 
  -8  -2   1        4.28        3.53      0.75 o 
  -7  -2   1        1.35        1.77      0.52 o 
  -6  -2   1     1409.45     1389.22     12.93 o 
  -5  -2   1       54.71       58.01      1.56 o 
  -4  -2   1       48.53       44.36      1.22 o 
  -3  -2   1      106.28       82.46      1.58 o 
  -2  -2   1     3971.59     4340.62    208.31 o 
  -1  -2   1      102.56      120.10      3.94 o 
   0  -2   1     2016.67     2203.06     23.82 o 
   1  -2   1     2773.04     3004.70     37.81 o 
   2  -2   1      107.72      135.37      2.23 o 
   3  -2   1      618.72      650.25     15.34 o 
   4  -2   1      642.10      573.04      7.15 o 
   5  -2   1        0.15        0.33      0.46 o 
   6  -2   1     1510.58     1436.56     13.44 o 
   7  -2   1      147.59      122.18      2.17 o 
   8  -2   1        8.72        8.47      1.12 o 
   9  -2   1       20.37       16.73      1.81 o 
  10  -2   1       14.13       16.42      1.98 o 
  11  -2   1       47.68       50.48      2.99 o 
  12  -2   1      265.86      279.08      8.83 o 
  13  -2   1        5.56       11.40      3.94 o 
 -14  -1   1        0.09       -1.31      2.63 o 
 -13  -1   1       16.45       12.80      2.71 o 
 -12  -1   1        2.80        2.54      1.51 o 
 -11  -1   1        3.92        5.87      1.60 o 
 -10  -1   1       61.13       62.03      3.36 o 
  -9  -1   1        3.22        3.86      0.95 o 
  -8  -1   1      350.78      342.79      5.30 o 
  -7  -1   1      115.06      105.94      1.75 o 
  -6  -1   1      472.42      463.24      4.93 o 
  -5  -1   1        4.42        6.67      0.78 o 
  -4  -1   1       18.91       11.93      2.10 o 
  -3  -1   1      878.96      871.08      9.80 o 
  -2  -1   1      132.09       96.00      2.32 o 
  -1  -1   1     7995.71     7963.07    125.06 o 
   0  -1   1        4.08        2.02      0.48 o 
   1  -1   1     2450.42     2593.94     35.60 o 
   2  -1   1     2072.53     2077.60     27.28 o 
   3  -1   1     2472.34     2596.86     40.96 o 
   4  -1   1      363.45      429.99      6.46 o 
   5  -1   1      624.36      628.13     13.59 o 
   6  -1   1      203.52      194.17      3.75 o 
   7  -1   1      138.49      124.24      2.04 o 
   8  -1   1      981.27      906.75      9.16 o 
   9  -1   1       65.07       71.71      2.45 o 
  10  -1   1       35.62       32.03      1.93 o 
  11  -1   1        1.03        0.58      1.38 o 
  12  -1   1        1.39        2.08      1.68 o 
  13  -1   1        3.81        4.38      2.17 o 
 -13   0   1        2.56        5.26      2.85 o 
 -12   0   1        1.99        3.54      1.56 o 
 -11   0   1        4.49        3.88      1.72 o 
 -10   0   1       13.64       16.36      1.35 o 
  -9   0   1      523.41      485.47      7.41 o 
  -8   0   1       93.64       84.38      2.16 o 
  -7   0   1       12.85       14.64      0.84 o 
  -6   0   1      601.64      567.84      5.36 o 
  -5   0   1      180.19      166.15      2.37 o 
  -4   0   1       21.60       30.81      1.24 o 
  -3   0   1      240.85      198.14      3.72 o 
  -2   0   1     1298.20     1256.82     34.08 o 
  -1   0   1      293.40      291.63      4.96 o 
   0   0   1     1096.22     1102.31     18.18 o 
   1   0   1     1540.67     1500.75     87.66 o 
   2   0   1      399.17      388.13      9.86 o 
   3   0   1      557.39      521.55      8.89 o 
   4   0   1      117.03      146.65      4.49 o 
   5   0   1       70.67       71.27      1.87 o 
   6   0   1        3.29        4.34      0.65 o 
   7   0   1      284.60      297.60      3.82 o 
   8   0   1       28.34       28.50      1.11 o 
   9   0   1       50.03       55.18      1.89 o 
  10   0   1        5.13        4.72      2.15 o 
  11   0   1       20.42       22.47      1.83 o 
  12   0   1       15.11       18.43      2.19 o 
  13   0   1        6.25        9.42      3.51 o 
  14   0   1        0.95        0.00      2.85 o 
 -13   1   1      107.03      132.15      8.77 o 
 -12   1   1        9.85       10.10      2.32 o 
 -11   1   1        6.80        4.70      1.56 o 
 -10   1   1        0.81        0.21      1.06 o 
  -9   1   1        9.72       12.25      1.20 o 
  -8   1   1       36.32       36.60      1.67 o 
  -7   1   1      749.68      741.79     13.67 o 
  -6   1   1      106.78      100.29      2.40 o 
  -5   1   1      272.76      244.01      3.23 o 
  -4   1   1      316.48      310.56      4.76 o 
  -3   1   1       40.09       31.02      1.13 o 
  -2   1   1      309.47      310.71      5.42 o 
  -1   1   1    12811.12    12096.92    191.13 o 
   0   1   1       39.70       38.69      1.01 o 
   1   1   1       21.44       26.92      2.19 o 
   2   1   1     2974.14     2773.04     84.05 o 
   3   1   1      528.69      533.22      9.26 o 
   4   1   1      765.40      782.61     13.51 o 
   5   1   1      388.59      383.10      6.14 o 
   6   1   1        6.03        8.68      0.59 o 
   7   1   1        0.38        0.06      0.47 o 
   8   1   1      228.64      208.92      3.86 o 
   9   1   1        3.56        1.57      0.85 o 
  10   1   1        1.88        0.70      0.88 o 
  11   1   1        0.09        0.47      0.89 o 
  12   1   1       27.72       29.29      2.44 o 
  13   1   1        6.19        5.53      1.74 o 
  14   1   1       13.31        8.11      3.51 o 
 -13   2   1        0.02       -2.19      2.63 o 
 -12   2   1        0.80        1.01      1.93 o 
 -11   2   1        6.23        6.90      2.17 o 
 -10   2   1        8.11        6.97      1.33 o 
  -9   2   1       67.94       68.21      2.20 o 
  -8   2   1      140.26      139.64      3.22 o 
  -7   2   1       12.97       11.13      0.99 o 
  -6   2   1      172.23      175.75      2.95 o 
  -5   2   1     1060.36     1083.58     12.56 o 
  -4   2   1       81.00       61.50      1.87 o 
  -3   2   1       93.94       80.72      3.84 o 
  -2   2   1     1037.16      918.71     21.81 o 
  -1   2   1      654.88      674.02      9.22 o 
   0   2   1     2946.56     3218.30     47.93 o 
   1   2   1     6013.65     5987.49     68.05 o 
   2   2   1      124.99      113.97      2.63 o 
   3   2   1       23.81       28.10      1.69 o 
   4   2   1        1.55        0.31      0.52 o 
   5   2   1      318.64      336.46      6.51 o 
   6   2   1       31.04       41.18      1.12 o 
   7   2   1       16.82       20.09      0.94 o 
   8   2   1      118.61      112.94      2.70 o 
   9   2   1        0.13        0.07      0.82 o 
  10   2   1      352.62      357.43      5.94 o 
  11   2   1       42.60       46.99      2.29 o 
  12   2   1        1.54        2.04      1.35 o 
  13   2   1       35.58       40.25      4.82 o 
  14   2   1        0.04        2.27      1.93 o 
 -13   3   1        5.19        6.79      3.51 o 
 -12   3   1        8.38        9.05      2.55 o 
 -11   3   1        5.88        5.48      2.17 o 
 -10   3   1      111.29      119.66      7.23 o 
  -9   3   1       23.16       21.85      1.48 o 
  -8   3   1       52.46       50.65      1.87 o 
  -7   3   1       92.77       93.53      3.10 o 
  -6   3   1      777.18      731.33      7.67 o 
  -5   3   1        0.40        0.62      0.55 o 
  -4   3   1       63.94       50.55      1.99 o 
  -3   3   1       25.75       22.01      0.69 o 
  -2   3   1      142.52      155.91      3.29 o 
  -1   3   1      597.49      659.69      7.86 o 
   0   3   1       85.03       61.15      1.31 o 
   1   3   1     1441.05     1464.68     16.66 o 
   2   3   1       26.92       15.43      2.25 o 
   3   3   1      195.00      173.80      4.03 o 
   4   3   1        0.37       -0.55      0.77 o 
   5   3   1      157.83      154.70      2.83 o 
   6   3   1      176.66      174.30      3.22 o 
   7   3   1      395.64      345.10      4.90 o 
   8   3   1        0.01       -0.07      0.54 o 
   9   3   1       41.09       42.29      2.28 o 
  10   3   1       14.37       12.38      1.56 o 
  11   3   1        1.94        2.38      1.30 o 
  12   3   1      108.12      107.48      4.37 o 
  13   3   1        0.28       -0.38      1.38 o 
  14   3   1       15.64       18.41      4.16 o 
 -12   4   1       56.69       79.55      7.45 o 
 -11   4   1       57.74       57.04      4.71 o 
 -10   4   1        0.41       -1.03      1.58 o 
  -9   4   1        2.73       -0.31      1.25 o 
  -8   4   1      185.33      178.49      4.04 o 
  -7   4   1       89.26       77.27      2.19 o 
  -6   4   1      101.88       97.64      2.27 o 
  -5   4   1       82.51       92.21      2.74 o 
  -4   4   1      807.88      766.62      9.45 o 
  -3   4   1       26.20       23.73      0.90 o 
  -2   4   1     1256.53     1268.59     12.97 o 
  -1   4   1      321.06      395.40      4.55 o 
   0   4   1       31.36       33.73      1.14 o 
   1   4   1       50.62       67.88      1.88 o 
   2   4   1      642.17      613.50      7.80 o 
   3   4   1      998.83     1074.34     14.49 o 
   4   4   1      137.88      159.63      2.88 o 
   5   4   1       48.82       51.45      1.90 o 
   6   4   1      438.40      396.78     15.56 o 
   7   4   1       74.63       78.69      2.09 o 
   8   4   1       31.93       33.25      1.38 o 
   9   4   1       38.95       44.77      1.87 o 
  10   4   1       71.57       72.97      2.94 o 
  11   4   1       68.93       66.94      3.10 o 
  12   4   1        0.15        1.39      1.57 o 
  13   4   1        8.56       11.03      1.98 o 
  14   4   1       35.39       43.39      5.48 o 
 -12   5   1        8.58        7.01      3.51 o 
 -11   5   1       50.32       58.08      6.36 o 
 -10   5   1       32.03       26.31      4.82 o 
  -9   5   1       59.70       62.38      4.02 o 
  -8   5   1       22.91       21.21      1.98 o 
  -7   5   1       24.96       23.54      1.93 o 
  -6   5   1      167.24      170.99      3.71 o 
  -5   5   1      270.82      237.83      3.79 o 
  -4   5   1        0.51        0.77      0.46 o 
  -3   5   1       84.89       78.96      1.72 o 
  -2   5   1      198.08      201.62      3.30 o 
  -1   5   1       60.11       66.33      1.44 o 
   0   5   1      395.91      417.47      5.05 o 
   1   5   1      542.22      575.26      6.60 o 
   2   5   1       40.46       49.91      1.50 o 
   3   5   1        1.08        3.87      0.58 o 
   4   5   1      826.04      833.92      8.42 o 
   5   5   1        0.01       -0.15      0.55 o 
   6   5   1      544.91      532.59      6.47 o 
   7   5   1      150.28      135.09      2.90 o 
   8   5   1        3.71        5.05      1.04 o 
   9   5   1      125.79      122.90      4.11 o 
  10   5   1      117.53      106.06      3.53 o 
  11   5   1        1.49       -0.18      1.75 o 
  12   5   1        1.75        3.07      1.93 o 
  13   5   1        5.05        2.66      2.00 o 
  14   5   1        7.13       10.42      2.62 o 
 -11   6   1        0.26        3.29      3.07 o 
 -10   6   1       36.82       39.01      5.26 o 
  -9   6   1        6.71        9.64      2.32 o 
  -8   6   1       46.38       49.20      2.76 o 
  -7   6   1      102.52       99.90      3.45 o 
  -6   6   1      126.77      114.43      4.95 o 
  -5   6   1        0.40        1.04      0.90 o 
  -4   6   1      302.97      287.92      6.99 o 
  -3   6   1      153.71      166.28      2.83 o 
  -2   6   1        2.95        3.01      0.71 o 
  -1   6   1        4.86        5.79      0.67 o 
   0   6   1      129.98      121.49      2.57 o 
   1   6   1       52.61       69.49      1.72 o 
   2   6   1      375.30      368.73      3.71 o 
   3   6   1      928.15     1059.11      9.50 o 
   4   6   1        2.75        1.67      0.60 o 
   5   6   1      159.62      163.09      2.87 o 
   6   6   1        0.11       -0.58      0.58 o 
   7   6   1       85.60       84.22      2.40 o 
   8   6   1      149.38      139.80      3.79 o 
   9   6   1        2.39        1.23      1.12 o 
  10   6   1       10.21       11.33      1.60 o 
  11   6   1        0.50       -0.61      1.51 o 
  12   6   1      251.88      255.69      7.98 o 
  13   6   1       41.99       43.67      3.78 o 
  14   6   1       48.49       56.95      4.40 o 
 -10   7   1        0.04        0.00      2.85 o 
  -9   7   1       20.60       17.97      3.94 o 
  -8   7   1      127.34      129.81      4.92 o 
  -7   7   1       95.19       97.47      5.70 o 
  -6   7   1       69.20       69.90      2.99 o 
  -5   7   1        8.13        7.67      1.20 o 
  -4   7   1       45.96       51.65      2.08 o 
  -3   7   1       69.69       48.28      1.94 o 
  -2   7   1      933.59      921.84     10.24 o 
  -1   7   1       28.19       28.12      1.58 o 
   0   7   1      217.36      213.85      3.42 o 
   1   7   1      306.41      325.53      5.19 o 
   2   7   1      209.23      207.70      3.03 o 
   3   7   1        0.36       -0.12      0.57 o 
   4   7   1       92.88       87.99      2.77 o 
   5   7   1        0.39       -0.58      0.73 o 
   6   7   1        4.57        4.03      0.87 o 
   7   7   1       10.38       12.52      1.38 o 
   8   7   1      161.99      160.93      4.30 o 
   9   7   1       39.35       38.18      2.40 o 
  10   7   1      266.08      250.68      5.94 o 
  11   7   1        3.39        4.82      1.52 o 
  12   7   1        8.37       11.40      2.85 o 
  13   7   1       36.14       36.35      3.62 o 
  14   7   1       38.46       44.17      3.95 o 
  -9   8   1       20.60       18.19      4.16 o 
  -8   8   1       14.84       12.27      3.51 o 
  -7   8   1       16.08       15.54      2.16 o 
  -6   8   1      628.40      611.27     10.58 o 
  -5   8   1        1.21        1.27      1.04 o 
  -4   8   1       85.26       96.13      2.84 o 
  -3   8   1       97.18       81.59      2.97 o 
  -2   8   1        4.78        6.00      1.35 o 
  -1   8   1        1.54        0.87      0.89 o 
   0   8   1      422.67      431.22      6.66 o 
   1   8   1       91.37      101.41      2.61 o 
   2   8   1       12.61       13.53      0.97 o 
   3   8   1       68.62       71.82      2.09 o 
   4   8   1       27.54       24.60      1.48 o 
   5   8   1       16.81       13.10      1.36 o 
   6   8   1      146.12      156.18      3.83 o 
   7   8   1        0.50        0.03      0.95 o 
   8   8   1       50.27       47.13      2.13 o 
   9   8   1        4.17        1.89      1.32 o 
  10   8   1        6.78        3.42      1.51 o 
  11   8   1       46.52       48.10      5.66 o 
  12   8   1      165.44      177.15      5.43 o 
  13   8   1        0.01        3.55      2.24 o 
  -9   9   1        0.94       -0.66      2.41 o 
  -8   9   1        5.28        6.57      3.29 o 
  -7   9   1       60.02       63.31      4.10 o 
  -6   9   1        0.00        0.22      1.46 o 
  -5   9   1       47.77       48.75      3.04 o 
  -4   9   1       31.21       26.37      2.91 o 
  -3   9   1        0.32       -1.23      1.23 o 
  -2   9   1       33.68       34.49      2.32 o 
  -1   9   1       20.19       21.40      1.54 o 
   0   9   1       29.18       26.14      2.55 o 
   1   9   1       63.01       68.84      2.36 o 
   2   9   1      190.56      195.47      4.85 o 
   3   9   1        0.03        0.84      0.96 o 
   4   9   1       12.22       15.26      1.42 o 
   5   9   1      133.15      129.09      3.54 o 
   6   9   1        1.58       -0.93      0.93 o 
   7   9   1       13.07       12.29      1.25 o 
   8   9   1      224.74      235.42      4.83 o 
   9   9   1        4.88        4.41      1.47 o 
  10   9   1        3.27        2.04      1.45 o 
  11   9   1      147.91      142.98      5.15 o 
  12   9   1        3.80        5.25      1.76 o 
  13   9   1        1.31        0.32      2.85 o 
  -7  10   1       21.43       23.01      4.38 o 
  -6  10   1      184.56      195.93      9.64 o 
  -5  10   1       18.42       17.90      2.19 o 
  -4  10   1       37.95       40.53      2.74 o 
  -3  10   1       70.10       65.19      3.85 o 
  -2  10   1        8.54        8.48      1.73 o 
  -1  10   1        8.34        7.93      1.64 o 
   0  10   1        1.31        0.35      0.89 o 
   1  10   1      179.98      175.59      4.11 o 
   2  10   1        4.20        6.40      1.60 o 
   3  10   1      147.82      142.25      3.74 o 
   4  10   1       36.45       33.85      2.30 o 
   5  10   1        3.35        2.17      0.97 o 
   6  10   1       14.10       11.64      1.76 o 
   7  10   1      119.94      116.56      4.09 o 
   8  10   1       53.89       57.24      2.59 o 
   9  10   1       43.87       33.97      3.10 o 
  10  10   1      115.34      125.57      4.64 o 
  11  10   1        5.24        0.63      1.59 o 
  12  10   1       18.54       14.70      2.29 o 
  -6  11   1       26.69       30.02      4.82 o 
  -5  11   1        0.10       -0.23      1.93 o 
  -4  11   1      164.08      163.98      5.14 o 
  -3  11   1       18.72       17.69      1.89 o 
  -2  11   1        0.92        0.27      1.22 o 
  -1  11   1       22.71       18.85      1.78 o 
   0  11   1        8.86        9.56      1.46 o 
   1  11   1      125.73      118.45      3.55 o 
   2  11   1       25.90       27.52      1.90 o 
   3  11   1        7.86        8.97      1.35 o 
   4  11   1      111.95      110.05      3.45 o 
   5  11   1      407.46      389.69      8.06 o 
   6  11   1       26.03       25.37      1.93 o 
   7  11   1       26.95       25.79      1.78 o 
   8  11   1       98.07       94.09      3.31 o 
   9  11   1        3.99        4.83      1.68 o 
  10  11   1       22.54       22.29      2.48 o 
  11  11   1       17.78       16.38      3.47 o 
  12  11   1        1.19        0.44      1.55 o 
  -5  12   1        7.62        5.33      1.94 o 
  -4  12   1       25.99       22.73      2.53 o 
  -3  12   1       22.32       22.07      2.10 o 
  -2  12   1      110.80      120.31      3.80 o 
  -1  12   1       10.24        7.82      2.26 o 
   0  12   1       19.07       21.70      2.40 o 
   1  12   1      109.03      109.14      3.16 o 
   2  12   1       85.74       84.42      2.83 o 
   3  12   1       24.95       24.03      2.26 o 
   4  12   1      185.36      177.35      4.54 o 
   5  12   1        3.70        3.24      1.60 o 
   6  12   1        0.02        1.10      1.26 o 
   7  12   1       36.85       39.71      2.46 o 
   8  12   1        0.07        1.17      1.31 o 
   9  12   1        6.18        9.78      2.02 o 
  10  12   1       53.55       52.95      3.37 o 
  11  12   1        0.83       -1.20      1.56 o 
  -3  13   1        5.93        2.99      2.24 o 
  -2  13   1        1.90        0.69      2.09 o 
  -1  13   1        0.22       -0.73      1.72 o 
   0  13   1       62.31       66.79      3.74 o 
   1  13   1        3.51        4.36      2.47 o 
   2  13   1       61.55       69.60      2.78 o 
   3  13   1       10.82        9.81      1.67 o 
   4  13   1        6.64        8.17      2.16 o 
   5  13   1       41.71       40.82      3.18 o 
   6  13   1       78.57       91.27      5.06 o 
   7  13   1        2.68        2.05      1.48 o 
   8  13   1        9.75        8.63      2.10 o 
   9  13   1       20.98       20.43      3.09 o 
  -1  14   1        9.94       10.31      2.78 o 
   0  14   1       12.07       14.38      3.29 o 
   1  14   1       23.60       23.23      3.41 o 
   2  14   1        0.43        2.30      2.17 o 
   3  14   1       33.34       30.42      2.38 o 
   4  14   1       55.70       46.48      2.79 o 
   5  14   1       21.93       23.41      2.27 o 
   6  14   1        8.15        6.19      1.70 o 
   7  14   1        9.79       10.22      2.81 o 
  -7 -13   2       27.70       25.61      2.99 o 
  -6 -13   2        0.01        0.80      1.60 o 
  -5 -13   2        2.50       -1.20      1.88 o 
  -4 -13   2        6.71        6.75      1.69 o 
  -3 -13   2        7.85        6.42      1.61 o 
  -2 -13   2        3.05        1.96      1.44 o 
  -1 -13   2        3.45        1.36      2.24 o 
   0 -13   2        6.45        6.36      2.40 o 
   1 -13   2       13.97       12.11      3.84 o 
   2 -13   2      111.81      124.13      6.02 o 
  -9 -12   2       21.31       18.74      2.61 o 
  -8 -12   2        3.21        3.01      1.72 o 
  -7 -12   2        6.69        7.00      1.63 o 
  -6 -12   2       30.92       27.94      2.65 o 
  -5 -12   2        8.59        7.70      1.71 o 
  -4 -12   2       45.75       40.13      2.54 o 
  -3 -12   2      132.66      141.42      4.88 o 
  -2 -12   2       21.59       21.71      2.58 o 
  -1 -12   2        0.17       -1.34      1.38 o 
   0 -12   2       81.66       87.72      6.03 o 
   1 -12   2       38.55       42.06      3.79 o 
   2 -12   2        5.31        5.37      2.40 o 
   3 -12   2       47.07       43.77      3.15 o 
   4 -12   2        7.39        9.11      2.14 o 
 -10 -11   2       12.36       11.49      2.22 o 
  -9 -11   2        1.58        1.97      1.64 o 
  -8 -11   2       40.26       36.51      3.70 o 
  -7 -11   2      119.75      119.52      3.75 o 
  -6 -11   2       17.55       20.38      1.89 o 
  -5 -11   2       42.73       41.70      2.43 o 
  -4 -11   2       94.77       94.15      5.00 o 
  -3 -11   2        0.22        1.97      1.38 o 
  -2 -11   2        0.23       -1.21      1.21 o 
  -1 -11   2      173.07      170.47      9.41 o 
   0 -11   2       11.32       14.42      2.30 o 
   1 -11   2       10.31        8.76      1.64 o 
   2 -11   2       52.78       55.91      3.79 o 
   3 -11   2        3.26        2.35      1.64 o 
   4 -11   2       23.54       17.44      2.31 o 
   5 -11   2      110.45      101.92      4.34 o 
   6 -11   2       12.15        5.28      3.94 o 
 -11 -10   2        2.42        1.84      1.73 o 
 -10 -10   2       30.24       30.68      2.74 o 
  -9 -10   2       13.64        9.78      1.98 o 
  -8 -10   2       19.17       13.60      2.22 o 
  -7 -10   2       31.14       34.23      2.50 o 
  -6 -10   2        0.50        2.20      1.11 o 
  -5 -10   2      274.39      268.84      4.84 o 
  -4 -10   2        2.64        3.07      1.71 o 
  -3 -10   2      151.27      148.65      4.51 o 
  -2 -10   2       10.90        9.43      1.76 o 
  -1 -10   2        0.47        0.66      1.11 o 
   0 -10   2        0.50        1.89      1.39 o 
   1 -10   2       68.77       61.34      2.65 o 
   2 -10   2       54.87       55.47      2.60 o 
   3 -10   2       43.57       39.58      2.74 o 
   4 -10   2      179.14      183.79      5.42 o 
   5 -10   2        0.02        0.83      1.56 o 
   6 -10   2        0.15       -1.72      2.00 o 
   7 -10   2       59.89       59.39      6.36 o 
 -12  -9   2       25.34       27.61      2.77 o 
 -11  -9   2        1.15       -1.43      1.43 o 
 -10  -9   2       84.55       81.34      6.41 o 
  -9  -9   2       32.90       28.69      3.78 o 
  -8  -9   2       41.64       37.29      2.65 o 
  -7  -9   2      171.90      172.84      4.16 o 
  -6  -9   2        8.59       10.45      1.39 o 
  -5  -9   2        1.04        0.26      0.85 o 
  -4  -9   2        3.88        2.82      1.11 o 
  -3  -9   2       21.25       22.34      1.64 o 
  -2  -9   2        0.42        1.30      1.60 o 
  -1  -9   2       76.41       81.97      2.41 o 
   0  -9   2        9.82        9.60      1.19 o 
   1  -9   2        8.61        9.58      1.20 o 
   2  -9   2       24.08       22.51      1.78 o 
   3  -9   2      106.18      109.98      3.27 o 
   4  -9   2        0.54        1.48      1.87 o 
   5  -9   2        0.23        1.61      1.51 o 
   6  -9   2       45.12       43.04      2.87 o 
   7  -9   2       20.88       17.88      2.27 o 
   8  -9   2        0.16        2.52      4.05 o 
 -12  -8   2        6.92        6.73      1.89 o 
 -11  -8   2       10.80        9.20      1.98 o 
 -10  -8   2       37.80       46.40      2.99 o 
  -9  -8   2        3.51        3.35      1.46 o 
  -8  -8   2      126.89      120.60      4.48 o 
  -7  -8   2        3.13        2.41      1.39 o 
  -6  -8   2        0.59        1.21      0.93 o 
  -5  -8   2       55.17       56.29      2.01 o 
  -4  -8   2        0.27       -0.78      0.78 o 
  -3  -8   2        1.90        4.43      0.99 o 
  -2  -8   2      100.66      101.20      2.35 o 
  -1  -8   2      595.42      618.17      8.04 o 
   0  -8   2        5.30        5.78      0.89 o 
   1  -8   2      384.08      394.43      5.12 o 
   2  -8   2       34.38       40.37      2.25 o 
   3  -8   2      186.27      171.80      4.68 o 
   4  -8   2        5.59        3.36      1.00 o 
   5  -8   2      152.81      155.69      6.39 o 
   6  -8   2       41.48       42.10      2.32 o 
   7  -8   2       76.78       66.26      5.77 o 
   8  -8   2       25.21       24.46      3.10 o 
   9  -8   2        5.78        4.05      2.17 o 
 -13  -7   2        4.23        1.27      2.09 o 
 -12  -7   2       23.48       21.78      3.02 o 
 -11  -7   2        0.07       -0.51      1.39 o 
 -10  -7   2       15.20       13.80      3.10 o 
  -9  -7   2        0.97       -0.18      1.18 o 
  -8  -7   2       39.84       35.14      2.93 o 
  -7  -7   2        3.12        2.76      1.16 o 
  -6  -7   2       82.95       81.52      4.11 o 
  -5  -7   2       94.36       81.10      2.43 o 
  -4  -7   2        0.45        0.66      0.79 o 
  -3  -7   2       37.75       40.07      1.36 o 
  -2  -7   2       63.38       66.27      1.57 o 
  -1  -7   2       36.95       34.39      1.10 o 
   0  -7   2       52.35       56.29      1.63 o 
   1  -7   2      147.92      160.66      2.53 o 
   2  -7   2      153.91      153.69      2.27 o 
   3  -7   2      379.80      360.12      4.75 o 
   4  -7   2       71.48       76.64      2.21 o 
   5  -7   2        0.52        0.26      0.86 o 
   6  -7   2       23.78       23.33      1.73 o 
   7  -7   2      191.62      193.69      5.34 o 
   8  -7   2        3.30        5.04      2.63 o 
   9  -7   2       48.56       43.39      5.26 o 
  10  -7   2        1.59       -0.02      2.00 o 
 -13  -6   2        0.18       -1.84      1.84 o 
 -12  -6   2       49.00       49.02      5.04 o 
 -11  -6   2       13.06       14.23      2.00 o 
 -10  -6   2       21.30       25.92      2.23 o 
  -9  -6   2       46.34       54.05      2.81 o 
  -8  -6   2       12.18       16.49      1.72 o 
  -7  -6   2      149.48      148.47      6.89 o 
  -6  -6   2        1.27        1.60      0.98 o 
  -5  -6   2        0.66        2.10      0.69 o 
  -4  -6   2        3.54        0.81      0.59 o 
  -3  -6   2        1.60        1.32      0.59 o 
  -2  -6   2       60.04       69.03      1.57 o 
  -1  -6   2      889.55      906.30      8.46 o 
   0  -6   2      305.48      310.49      3.63 o 
   1  -6   2       67.69       77.76      1.44 o 
   2  -6   2      735.31      754.20      6.36 o 
   3  -6   2       16.06       20.54      0.94 o 
   4  -6   2       12.53       15.56      1.17 o 
   5  -6   2       11.69       11.55      1.26 o 
   6  -6   2      513.41      517.47      6.89 o 
   7  -6   2        3.97        3.05      1.17 o 
   8  -6   2       10.51        9.30      2.24 o 
   9  -6   2        8.08        8.79      2.40 o 
  10  -6   2       15.48       18.41      4.16 o 
  11  -6   2       24.86       24.11      4.60 o 
 -13  -5   2       11.33        5.92      3.51 o 
 -12  -5   2       47.10       54.87      9.86 o 
 -11  -5   2        6.94        6.68      2.01 o 
 -10  -5   2       14.68       12.83      2.61 o 
  -9  -5   2       67.33       61.39      2.78 o 
  -8  -5   2      400.39      388.98      7.25 o 
  -7  -5   2       10.89       10.71      1.20 o 
  -6  -5   2      108.27      107.35      2.77 o 
  -5  -5   2      622.60      569.42      6.08 o 
  -4  -5   2       47.96       48.24      1.38 o 
  -3  -5   2      380.51      405.67      4.54 o 
  -2  -5   2      121.90      126.05      1.89 o 
  -1  -5   2        2.53        5.26      0.77 o 
   0  -5   2       37.06       33.81      0.94 o 
   1  -5   2     1045.93     1088.62      8.52 o 
   2  -5   2      643.75      671.53      5.93 o 
   3  -5   2       19.42       20.73      0.77 o 
   4  -5   2      246.13      253.89      4.23 o 
   5  -5   2      207.15      202.02      3.39 o 
   6  -5   2      120.05      117.59      3.12 o 
   7  -5   2        5.90        2.61      1.07 o 
   8  -5   2       59.23       60.04      2.93 o 
   9  -5   2       29.53       27.16      3.02 o 
  10  -5   2      112.63      110.21     16.66 o 
  11  -5   2        2.51        3.28      2.15 o 
  12  -5   2        0.08       -1.31      2.63 o 
 -13  -4   2       12.88       16.00      4.16 o 
 -12  -4   2      124.76      130.41      5.89 o 
 -11  -4   2        7.93        4.82      2.01 o 
 -10  -4   2       38.25       38.62      3.09 o 
  -9  -4   2        2.04        0.66      1.09 o 
  -8  -4   2       49.37       51.12      2.05 o 
  -7  -4   2       44.06       46.36      1.86 o 
  -6  -4   2      175.01      177.27      3.45 o 
  -5  -4   2       75.72       78.08      1.62 o 
  -4  -4   2      151.38      137.99      2.37 o 
  -3  -4   2      946.31     1025.06     10.71 o 
  -2  -4   2       66.37       89.94      2.06 o 
  -1  -4   2      612.95      657.52      6.09 o 
   0  -4   2     1502.64     1659.05     13.95 o 
   1  -4   2       73.94       98.85      1.41 o 
   2  -4   2      255.25      254.75      2.81 o 
   3  -4   2      417.31      439.72      4.05 o 
   4  -4   2       27.73       31.40      1.00 o 
   5  -4   2      231.75      223.28      3.45 o 
   6  -4   2      559.62      533.72      6.61 o 
   7  -4   2      114.54      110.76      3.47 o 
   8  -4   2        7.05        5.38      1.42 o 
   9  -4   2      107.78      102.43      4.88 o 
  10  -4   2        5.48        0.79      1.97 o 
  11  -4   2        0.06        0.53      4.49 o 
  12  -4   2        0.94        0.84      2.09 o 
 -13  -3   2        0.09        2.41      2.85 o 
 -12  -3   2        3.50        3.89      2.09 o 
 -11  -3   2      103.69      104.49      8.55 o 
 -10  -3   2        0.32       -0.78      1.37 o 
  -9  -3   2        0.08       -0.75      0.96 o 
  -8  -3   2       53.00       58.15      2.52 o 
  -7  -3   2       86.12       84.48      2.07 o 
  -6  -3   2        3.05        2.82      0.63 o 
  -5  -3   2      644.99      630.81      7.49 o 
  -4  -3   2      339.04      330.03      4.15 o 
  -3  -3   2      368.36      411.24      5.40 o 
  -2  -3   2        0.37        1.68      0.51 o 
  -1  -3   2       29.33       25.55      0.98 o 
   0  -3   2      322.33      377.93      4.35 o 
   1  -3   2       40.09       67.60      1.33 o 
   2  -3   2     1206.11     1304.63     12.99 o 
   3  -3   2     1297.37     1398.65     12.87 o 
   4  -3   2       60.85       65.74      1.71 o 
   5  -3   2      205.61      191.61      5.22 o 
   6  -3   2      125.10       98.25      1.92 o 
   7  -3   2        0.89        1.17      1.74 o 
   8  -3   2        4.20        2.12      1.14 o 
   9  -3   2       65.91       64.36      2.96 o 
  10  -3   2        1.21       -0.20      1.53 o 
  11  -3   2      138.45      148.48      6.27 o 
  12  -3   2        4.97        3.94      3.07 o 
  13  -3   2        3.27        5.26      3.29 o 
 -13  -2   2        0.11        0.66      2.85 o 
 -12  -2   2       21.13       19.55      2.93 o 
 -11  -2   2       29.13       31.91      4.16 o 
 -10  -2   2       88.12       80.25     10.52 o 
  -9  -2   2      379.39      357.38      8.33 o 
  -8  -2   2       22.01       24.34      1.40 o 
  -7  -2   2      572.34      558.29      6.10 o 
  -6  -2   2        1.32        0.57      0.52 o 
  -5  -2   2      127.83      125.67      2.82 o 
  -4  -2   2      162.08      159.99      2.40 o 
  -3  -2   2     3638.65     3959.12     42.38 o 
  -2  -2   2      624.87      770.79      8.97 o 
  -1  -2   2       43.71       51.18      2.20 o 
   0  -2   2       46.56       42.73      0.97 o 
   1  -2   2      276.91      287.33      3.72 o 
   2  -2   2     1095.93     1172.24     13.32 o 
   3  -2   2      546.92      574.86      7.92 o 
   4  -2   2      453.43      440.56      6.48 o 
   5  -2   2       10.93       16.31      0.88 o 
   6  -2   2       29.99       24.85      0.92 o 
   7  -2   2       24.86       23.34      1.41 o 
   8  -2   2        1.50        3.30      0.96 o 
   9  -2   2       50.54       40.46      2.35 o 
  10  -2   2       44.62       36.00      2.65 o 
  11  -2   2       50.16       46.04      7.78 o 
  12  -2   2       29.07       25.11      3.17 o 
  13  -2   2       90.46      108.62     10.19 o 
 -13  -1   2       10.26        7.89      3.51 o 
 -12  -1   2       40.85       40.83      3.55 o 
 -11  -1   2       16.94       19.74      2.71 o 
 -10  -1   2      182.00      174.54      4.93 o 
  -9  -1   2      117.45      112.69      3.99 o 
  -8  -1   2       56.44       58.50      2.12 o 
  -7  -1   2      913.28      889.92      8.14 o 
  -6  -1   2       55.68       48.95      1.25 o 
  -5  -1   2       93.80       85.89      1.91 o 
  -4  -1   2        8.69       16.02      0.82 o 
  -3  -1   2      323.91      317.56      4.75 o 
  -2  -1   2     6209.33     6747.73     89.89 o 
  -1  -1   2    21701.14    21367.42    597.10 o 
   0  -1   2       24.23       29.27      1.24 o 
   1  -1   2      413.06      450.16      4.77 o 
   2  -1   2      103.30       77.11      1.28 o 
   3  -1   2      871.91      868.17     12.11 o 
   4  -1   2      331.12      380.52      8.23 o 
   5  -1   2      271.41      277.59      4.72 o 
   6  -1   2       38.30       42.32      1.85 o 
   7  -1   2        3.28        2.44      0.62 o 
   8  -1   2      192.81      192.48      3.83 o 
   9  -1   2        1.66        3.43      1.04 o 
  10  -1   2        6.29        4.96      1.38 o 
  11  -1   2      163.74      174.08      5.04 o 
  12  -1   2        0.12       -1.62      1.62 o 
  13  -1   2       12.63       12.29      2.71 o 
  14  -1   2        4.37        0.88      2.85 o 
 -13   0   2        6.93        9.64      3.29 o 
 -12   0   2        7.46        6.23      2.30 o 
 -11   0   2        9.41        9.26      3.96 o 
 -10   0   2       12.96       16.12      1.94 o 
  -9   0   2        9.10        7.19      1.47 o 
  -8   0   2        8.43       11.58      1.41 o 
  -7   0   2      126.78      112.12      2.32 o 
  -6   0   2        6.58        8.77      0.58 o 
  -5   0   2      629.33      637.75      6.93 o 
  -4   0   2      260.03      250.24      3.47 o 
  -3   0   2       85.63       76.09      1.50 o 
  -2   0   2     1370.98     1321.70     18.81 o 
  -1   0   2        7.69        7.02      0.77 o 
   0   0   2      100.60      109.95      2.40 o 
   1   0   2     4588.94     4782.01     89.15 o 
   2   0   2     2842.23     2992.76     73.09 o 
   3   0   2      400.67      442.15     23.01 o 
   4   0   2      234.74      226.87      3.67 o 
   5   0   2      260.28      259.83      3.35 o 
   6   0   2       11.16       16.02      0.78 o 
   7   0   2     1042.55      952.24      8.66 o 
   8   0   2       99.99       98.21      2.06 o 
   9   0   2        8.35        8.88      1.01 o 
  10   0   2       47.02       45.57      1.86 o 
  11   0   2       17.45       19.80      1.73 o 
  12   0   2       75.28       79.63      3.62 o 
  13   0   2       76.50       87.43     12.93 o 
  14   0   2       12.25        8.99      3.73 o 
 -12   1   2        4.81        4.95      2.15 o 
 -11   1   2       12.75       14.42      2.06 o 
 -10   1   2        4.60        2.78      1.20 o 
  -9   1   2        0.23        0.62      0.93 o 
  -8   1   2        0.02       -0.39      0.81 o 
  -7   1   2      778.03      753.98      9.85 o 
  -6   1   2      433.44      415.57      6.47 o 
  -5   1   2       18.61       20.42      1.08 o 
  -4   1   2      360.32      331.28      6.22 o 
  -3   1   2      155.77      135.16      4.05 o 
  -2   1   2      824.61      891.24     14.41 o 
  -1   1   2        1.09       -0.47      0.47 o 
   0   1   2      672.13      650.47     17.67 o 
   1   1   2     2543.05     2526.24     59.72 o 
   2   1   2      452.43      438.37     12.82 o 
   3   1   2      393.28      338.19      6.66 o 
   4   1   2     1071.87     1162.03     19.39 o 
   5   1   2      156.86      164.98      3.12 o 
   6   1   2       18.99       17.41      0.86 o 
   7   1   2        0.97       -0.25      0.46 o 
   8   1   2        4.54        8.54      1.01 o 
   9   1   2      110.50      103.18      2.46 o 
  10   1   2        3.37        5.11      0.98 o 
  11   1   2        1.56        1.34      0.95 o 
  12   1   2       28.47       31.39      3.26 o 
  13   1   2       19.92       29.15      4.60 o 
  14   1   2        4.19        4.38      3.07 o 
 -12   2   2        0.00       -2.63      2.63 o 
 -11   2   2       88.97       93.20      6.03 o 
 -10   2   2       14.64       18.64      1.72 o 
  -9   2   2        0.65        1.70      1.06 o 
  -8   2   2      174.39      171.02      3.74 o 
  -7   2   2       76.85       74.89      2.05 o 
  -6   2   2      140.25      130.79      2.54 o 
  -5   2   2      784.93      775.18      9.50 o 
  -4   2   2        0.16        4.44      0.53 o 
  -3   2   2     1355.56     1407.57     15.63 o 
  -2   2   2      536.98      498.31      8.83 o 
  -1   2   2     1454.77     1325.12     17.72 o 
   0   2   2     7189.73     7168.48     94.43 o 
   1   2   2     3980.36     3939.94     79.37 o 
   2   2   2     1423.13     1327.06     66.73 o 
   3   2   2       81.44       74.00      1.89 o 
   4   2   2       67.89       71.54      2.31 o 
   5   2   2      331.40      354.89      7.08 o 
   6   2   2       23.64       28.27      0.96 o 
   7   2   2       90.93       82.30      1.70 o 
   8   2   2      139.26      136.33      2.23 o 
   9   2   2       80.29       83.16      2.46 o 
  10   2   2       81.03       76.34      2.52 o 
  11   2   2       34.69       33.85      2.23 o 
  12   2   2        4.15        5.51      1.34 o 
  13   2   2        4.20        2.81      1.92 o 
  14   2   2        5.41       -1.31      2.41 o 
 -11   3   2        2.89       -0.30      1.74 o 
 -10   3   2        9.77        9.34      1.71 o 
  -9   3   2       13.68       15.17      1.52 o 
  -8   3   2       48.69       40.76      1.98 o 
  -7   3   2       22.60       20.36      1.42 o 
  -6   3   2      387.60      376.53      5.88 o 
  -5   3   2     1032.05      999.48     10.89 o 
  -4   3   2      241.18      250.16      3.31 o 
  -3   3   2     1936.00     2012.40     22.45 o 
  -2   3   2      172.82      193.37      5.59 o 
  -1   3   2     1061.77     1150.76     15.63 o 
   0   3   2      119.00      136.69      2.61 o 
   1   3   2     3457.22     3408.71     44.43 o 
   2   3   2       30.71       30.12      1.27 o 
   3   3   2      296.66      264.53      7.67 o 
   4   3   2       40.45       47.15      2.00 o 
   5   3   2      415.63      445.07      6.96 o 
   6   3   2      255.81      262.76      3.68 o 
   7   3   2       89.62       87.82      1.92 o 
   8   3   2       34.05       35.86      1.39 o 
   9   3   2      108.35      108.93      3.00 o 
  10   3   2      392.26      394.48      6.32 o 
  11   3   2        0.10       -1.09      1.09 o 
  12   3   2       19.02       17.44      1.72 o 
  13   3   2       18.54       19.16      1.92 o 
  14   3   2        1.25        1.56      1.93 o 
 -11   4   2       42.20       45.93      4.38 o 
 -10   4   2        5.82        4.59      1.93 o 
  -9   4   2        1.82        0.80      1.30 o 
  -8   4   2      123.40      128.20      4.65 o 
  -7   4   2       59.66       55.33      2.14 o 
  -6   4   2        2.40        1.83      0.87 o 
  -5   4   2        4.37        3.82      0.74 o 
  -4   4   2      303.16      262.91      3.07 o 
  -3   4   2      263.09      229.15      3.07 o 
  -2   4   2        5.72        8.12      0.68 o 
  -1   4   2        0.23       -0.21      0.42 o 
   0   4   2      575.78      620.65      6.85 o 
   1   4   2       15.76       19.33      1.30 o 
   2   4   2       66.53       48.73      1.45 o 
   3   4   2      235.18      224.61      4.16 o 
   4   4   2       14.65       12.49      1.75 o 
   5   4   2       55.76       56.15      2.15 o 
   6   4   2      284.09      258.20      3.64 o 
   7   4   2       13.13       14.26      0.82 o 
   8   4   2      351.88      348.16      4.74 o 
   9   4   2      254.87      248.80      3.97 o 
  10   4   2       30.89       27.71      1.98 o 
  11   4   2        1.05       -0.70      1.08 o 
  12   4   2       53.08       52.89      5.46 o 
  13   4   2       18.17       19.17      2.82 o 
  14   4   2       32.72       28.07      3.84 o 
 -11   5   2       19.99       19.51      4.38 o 
 -10   5   2        1.37        0.93      2.08 o 
  -9   5   2       84.04       88.38      3.53 o 
  -8   5   2       76.69       73.93      3.18 o 
  -7   5   2        3.76        4.19      1.30 o 
  -6   5   2       21.87       27.24      1.95 o 
  -5   5   2      854.15      772.42     11.59 o 
  -4   5   2       38.14       29.35      1.21 o 
  -3   5   2       14.19       19.59      0.82 o 
  -2   5   2       12.88       13.68      0.81 o 
  -1   5   2       35.37       34.44      0.94 o 
   0   5   2       10.99        9.07      0.72 o 
   1   5   2        6.32        3.71      0.50 o 
   2   5   2      728.06      753.97      8.33 o 
   3   5   2      201.62      231.87      3.02 o 
   4   5   2     1332.55     1375.23     12.91 o 
   5   5   2        2.19        3.14      0.80 o 
   6   5   2      256.91      260.54      4.84 o 
   7   5   2      115.75      103.58      3.73 o 
   8   5   2        1.66        0.35      1.00 o 
   9   5   2        0.24       -0.40      1.08 o 
  10   5   2      287.75      290.75      6.10 o 
  11   5   2       45.86       44.51      3.33 o 
  12   5   2        5.25        6.23      2.09 o 
  13   5   2       44.99       47.80      3.72 o 
  14   5   2        0.17        2.02      2.09 o 
 -10   6   2        4.70        3.09      4.60 o 
  -9   6   2       35.21       40.89      2.77 o 
  -8   6   2       33.97       40.36      2.69 o 
  -7   6   2       89.05       86.82      4.54 o 
  -6   6   2       46.29       41.53      2.35 o 
  -5   6   2       17.24       22.19      1.50 o 
  -4   6   2        0.08        0.01      0.77 o 
  -3   6   2      630.77      597.12     10.44 o 
  -2   6   2        2.76        2.26      0.62 o 
  -1   6   2      100.23      103.84      2.02 o 
   0   6   2      142.74      135.45      2.68 o 
   1   6   2        0.12        0.44      0.54 o 
   2   6   2      133.93      127.93      2.39 o 
   3   6   2      261.07      256.18      3.10 o 
   4   6   2      103.11      112.03      1.92 o 
   5   6   2       37.95       32.46      1.27 o 
   6   6   2     1087.03     1071.85     11.57 o 
   7   6   2       24.47       23.93      1.38 o 
   8   6   2      190.43      176.16      6.00 o 
   9   6   2      142.80      136.10      4.96 o 
  10   6   2        0.10        0.72      2.15 o 
  11   6   2        4.25        2.41      1.39 o 
  12   6   2       76.86       71.90      7.12 o 
  13   6   2       36.98       40.32      3.64 o 
  14   6   2        0.02        1.64      3.07 o 
 -10   7   2       35.06       40.98      5.48 o 
  -9   7   2       22.47       15.87      2.71 o 
  -8   7   2       84.51       81.54      3.58 o 
  -7   7   2        1.82        1.07      1.38 o 
  -6   7   2        1.55        3.31      1.32 o 
  -5   7   2      192.48      192.80      4.05 o 
  -4   7   2       78.59       78.41      2.46 o 
  -3   7   2      312.37      291.45      4.90 o 
  -2   7   2       14.47       16.18      1.05 o 
  -1   7   2      791.29      762.41     11.29 o 
   0   7   2      293.67      277.58      5.03 o 
   1   7   2      298.45      274.48      4.07 o 
   2   7   2      128.69      140.69      3.07 o 
   3   7   2       11.83       15.66      0.91 o 
   4   7   2       34.89       35.88      2.16 o 
   5   7   2      186.48      195.64      3.33 o 
   6   7   2       12.42       12.72      1.07 o 
   7   7   2       15.90       14.73      1.61 o 
   8   7   2      225.85      209.74      4.91 o 
   9   7   2        2.49        0.53      1.47 o 
  10   7   2        8.67        9.35      2.44 o 
  11   7   2       32.85       34.84      2.52 o 
  12   7   2        2.73        3.60      2.15 o 
  13   7   2       20.34       20.84      3.10 o 
  14   7   2        9.65        7.01      2.48 o 
  -9   8   2       31.52       28.71      4.82 o 
  -8   8   2        0.12       -0.42      1.61 o 
  -7   8   2       10.74       10.33      1.85 o 
  -6   8   2       87.75      100.34      3.71 o 
  -5   8   2        9.16        8.21      1.34 o 
  -4   8   2        0.34        0.83      0.98 o 
  -3   8   2      202.53      187.88      3.94 o 
  -2   8   2        0.06       -0.51      0.95 o 
  -1   8   2      107.81      114.61      2.90 o 
   0   8   2        2.24        1.84      0.93 o 
   1   8   2        0.07       -0.47      0.70 o 
   2   8   2        9.20       12.13      1.10 o 
   3   8   2      377.33      372.13      8.83 o 
   4   8   2        8.47        8.50      0.89 o 
   5   8   2        1.71        1.44      0.84 o 
   6   8   2      142.03      139.78      3.23 o 
   7   8   2       23.10       28.30      2.85 o 
   8   8   2       29.78       32.87      2.13 o 
   9   8   2       51.32       51.42      2.74 o 
  10   8   2       33.32       36.76      3.14 o 
  11   8   2       49.21       54.57      4.91 o 
  12   8   2        7.64        8.26      1.92 o 
  13   8   2      126.08      132.63      6.20 o 
  14   8   2       15.53       12.30      3.18 o 
  -8   9   2        5.11        9.42      3.29 o 
  -7   9   2      279.93      283.28      8.21 o 
  -6   9   2       40.21       51.12      3.03 o 
  -5   9   2       77.99       76.83      2.93 o 
  -4   9   2       51.81       54.94      2.87 o 
  -3   9   2       37.56       36.87      2.44 o 
  -2   9   2       44.19       42.31      2.49 o 
  -1   9   2      188.42      181.06      4.67 o 
   0   9   2        0.01       -0.31      0.95 o 
   1   9   2       17.07       16.15      1.96 o 
   2   9   2      722.82      718.55     10.57 o 
   3   9   2      276.77      265.98      5.84 o 
   4   9   2        1.34        4.98      1.10 o 
   5   9   2        2.74        3.38      1.00 o 
   6   9   2       37.09       36.01      1.88 o 
   7   9   2        0.61        0.24      0.98 o 
   8   9   2       43.01       41.72      2.47 o 
   9   9   2       46.54       46.51      2.85 o 
  10   9   2       60.21       51.94      3.03 o 
  11   9   2      102.37      106.71      4.21 o 
  12   9   2        0.01        0.05      1.38 o 
  13   9   2       13.99       14.93      2.93 o 
  -7  10   2        4.58        1.53      3.07 o 
  -6  10   2        0.15        0.57      2.41 o 
  -5  10   2       74.82       72.74      3.46 o 
  -4  10   2        0.50        0.68      1.50 o 
  -3  10   2        0.39        0.09      1.43 o 
  -2  10   2       46.39       48.16      2.82 o 
  -1  10   2        0.18        0.34      1.62 o 
   0  10   2       85.52       78.45      3.33 o 
   1  10   2       65.75       67.90      3.12 o 
   2  10   2       62.74       56.18      2.52 o 
   3  10   2        0.52        0.80      1.58 o 
   4  10   2      333.85      336.56      7.69 o 
   5  10   2       40.43       45.03      2.66 o 
   6  10   2        6.50        3.36      1.80 o 
   7  10   2       45.64       47.49      2.68 o 
   8  10   2       59.91       60.53      2.59 o 
   9  10   2       13.94       16.80      1.71 o 
  10  10   2      283.67      280.36      6.96 o 
  11  10   2        8.33        7.78      1.96 o 
  12  10   2       33.09       34.01      2.94 o 
  13  10   2       22.89       22.57      2.64 o 
  -6  11   2       17.02       20.38      4.16 o 
  -5  11   2        9.76       12.61      2.18 o 
  -4  11   2      165.22      167.50      5.27 o 
  -3  11   2       18.23       14.06      2.59 o 
  -2  11   2       48.65       47.49      3.17 o 
  -1  11   2        5.16        6.16      1.68 o 
   0  11   2        5.55        4.83      1.31 o 
   1  11   2      271.93      279.97      5.54 o 
   2  11   2      112.97      112.05      3.41 o 
   3  11   2       51.65       53.99      2.99 o 
   4  11   2        0.55        0.22      1.12 o 
   5  11   2        3.20        0.99      1.94 o 
   6  11   2      232.91      236.80      5.95 o 
   7  11   2        7.42        7.21      1.29 o 
   8  11   2       18.39       17.50      1.83 o 
   9  11   2       24.56       25.01      2.06 o 
  10  11   2        4.08        3.76      1.67 o 
  11  11   2        0.39        0.62      1.56 o 
  12  11   2       51.99       49.92      3.40 o 
  -5  12   2        9.48       13.15      3.94 o 
  -4  12   2        0.33        1.71      3.73 o 
  -3  12   2       44.77       40.91      2.54 o 
  -2  12   2       40.86       40.62      2.53 o 
  -1  12   2        6.23        8.24      1.89 o 
   0  12   2       60.53       55.83      3.27 o 
   1  12   2       22.13       24.04      2.02 o 
   2  12   2        0.23       -0.46      1.16 o 
   3  12   2       15.92       18.20      1.67 o 
   4  12   2      190.49      184.67      8.13 o 
   5  12   2       77.51       80.38      3.14 o 
   6  12   2       25.31       17.92      1.88 o 
   7  12   2        4.58        2.09      1.31 o 
   8  12   2       49.32       51.30      2.70 o 
   9  12   2       33.56       28.69      2.26 o 
  10  12   2       60.49       53.53      3.41 o 
  11  12   2        0.84        2.13      1.67 o 
  -3  13   2       40.18       35.13      6.14 o 
  -2  13   2        5.13        7.57      2.47 o 
  -1  13   2        1.26        0.28      1.64 o 
   0  13   2       89.60       80.91      4.05 o 
   1  13   2       66.78       65.02      3.67 o 
   2  13   2       11.59       12.95      1.61 o 
   3  13   2       73.15       73.87      2.84 o 
   4  13   2       57.33       54.19      2.81 o 
   5  13   2        4.82        3.85      1.47 o 
   6  13   2       58.31       58.88      2.96 o 
   7  13   2        1.35        3.04      1.44 o 
   8  13   2        5.39        6.72      1.81 o 
   9  13   2       13.84       14.80      2.23 o 
  10  13   2        0.11        0.66      1.67 o 
  -1  14   2       70.25       64.95      4.72 o 
   0  14   2        9.60       11.99      2.84 o 
   1  14   2        6.01        7.63      2.55 o 
   2  14   2       27.73       25.38      3.51 o 
   3  14   2        1.75       -0.88      1.33 o 
   4  14   2        8.51        8.44      1.75 o 
   5  14   2       11.05       12.76      1.87 o 
   6  14   2       40.72       46.46      2.79 o 
   7  14   2       16.80       17.15      2.11 o 
   8  14   2       79.41       78.80      5.65 o 
  -6 -13   3        6.66        4.78      2.47 o 
  -5 -13   3        0.07        0.66      1.58 o 
  -4 -13   3        6.12        7.81      2.06 o 
  -3 -13   3        5.26        5.30      2.21 o 
  -2 -13   3        2.10       -0.59      1.59 o 
  -1 -13   3       31.68       22.40      3.25 o 
   0 -13   3       20.12       22.82      6.57 o 
   1 -13   3        0.79        1.65      2.09 o 
  -8 -12   3        2.53        0.47      1.59 o 
  -7 -12   3        0.01        0.37      2.41 o 
  -6 -12   3        6.31        3.23      1.73 o 
  -5 -12   3       18.10       17.98      2.31 o 
  -4 -12   3       23.46       19.56      3.18 o 
  -3 -12   3        1.21        0.57      1.58 o 
  -2 -12   3       54.06       50.87      5.07 o 
  -1 -12   3        0.14        0.79      1.45 o 
   0 -12   3        0.18       -0.55      1.93 o 
   1 -12   3      107.25      102.98      5.40 o 
   2 -12   3        0.28        1.79      2.09 o 
   3 -12   3        4.17        3.73      1.90 o 
   4 -12   3       18.37       21.57      3.96 o 
  -9 -11   3        3.74        4.11      1.81 o 
  -8 -11   3        2.59        4.90      1.73 o 
  -7 -11   3        0.44       -0.56      1.38 o 
  -6 -11   3       35.92       36.74      2.78 o 
  -5 -11   3       13.90       14.35      2.06 o 
  -4 -11   3      233.98      238.62      6.32 o 
  -3 -11   3       34.33       36.51      2.78 o 
  -2 -11   3        3.06        3.93      1.58 o 
  -1 -11   3       32.38       36.42      2.74 o 
   0 -11   3       48.74       50.61      3.30 o 
   1 -11   3        3.18        2.42      1.59 o 
   2 -11   3       19.44       20.47      2.36 o 
   3 -11   3       75.86       78.35      3.83 o 
   4 -11   3       20.16       16.13      2.35 o 
   5 -11   3       49.49       51.24      7.23 o 
   6 -11   3        9.06        9.30      2.74 o 
 -10 -10   3        2.24        4.73      1.71 o 
  -9 -10   3       23.50       21.90      2.44 o 
  -8 -10   3      102.17       97.27      4.05 o 
  -7 -10   3      167.36      160.35      4.92 o 
  -6 -10   3        0.13        1.29      1.17 o 
  -5 -10   3       61.81       64.48      3.28 o 
  -4 -10   3        0.32       -0.44      1.28 o 
  -3 -10   3       18.06       16.68      2.09 o 
  -2 -10   3      240.44      230.89      5.86 o 
  -1 -10   3        0.04        1.95      1.35 o 
   0 -10   3        4.34        5.17      1.33 o 
   1 -10   3       62.34       63.92      2.73 o 
   2 -10   3      108.77      108.79      4.04 o 
   3 -10   3        9.98       12.43      3.19 o 
   4 -10   3       91.49       95.24      3.96 o 
   5 -10   3       18.33       14.12      2.78 o 
   6 -10   3        2.33        3.51      2.32 o 
   7 -10   3       15.14       16.99      5.70 o 
 -11  -9   3       69.61       67.98      3.74 o 
 -10  -9   3       14.78        9.89      2.06 o 
  -9  -9   3       43.68       41.77      3.74 o 
  -8  -9   3       81.65       83.46      3.63 o 
  -7  -9   3        0.16       -1.22      1.22 o 
  -6  -9   3       40.04       42.35      2.32 o 
  -5  -9   3        1.55        0.64      1.18 o 
  -4  -9   3        6.63        7.78      1.42 o 
  -3  -9   3       67.36       69.20      3.58 o 
  -2  -9   3       62.48       59.91      2.87 o 
  -1  -9   3       19.43       21.68      1.67 o 
   0  -9   3      444.95      458.49      6.54 o 
   1  -9   3        0.07        0.09      0.92 o 
   2  -9   3       23.75       23.89      2.63 o 
   3  -9   3        0.17        1.01      1.35 o 
   4  -9   3      141.24      138.09      7.07 o 
   5  -9   3       27.03       26.91      2.36 o 
   6  -9   3       36.45       33.21      6.68 o 
   7  -9   3       50.76       52.57      3.25 o 
   8  -9   3       36.81       40.51      3.84 o 
 -12  -8   3        8.36       12.70      2.27 o 
 -11  -8   3        0.01       -0.58      1.39 o 
 -10  -8   3       28.54       26.89      4.01 o 
  -9  -8   3        0.57        2.26      2.08 o 
  -8  -8   3       68.74       70.36      3.33 o 
  -7  -8   3      128.31      123.31      4.15 o 
  -6  -8   3       18.08       15.60      1.53 o 
  -5  -8   3       42.01       51.14      2.52 o 
  -4  -8   3       64.35       67.25      2.50 o 
  -3  -8   3        1.45        2.02      0.92 o 
  -2  -8   3       28.58       32.78      1.87 o 
  -1  -8   3       16.16       17.47      1.46 o 
   0  -8   3       81.82       85.33      2.35 o 
   1  -8   3        6.60        5.82      0.93 o 
   2  -8   3      201.27      200.94      4.24 o 
   3  -8   3       17.40       18.92      1.65 o 
   4  -8   3        0.24       -0.19      1.00 o 
   5  -8   3       27.61       28.60      1.94 o 
   6  -8   3       65.46       68.32      5.05 o 
   7  -8   3        0.51       -1.36      1.36 o 
   8  -8   3       32.30       35.00      7.56 o 
   9  -8   3        7.53        4.26      2.15 o 
 -12  -7   3       16.18       16.59      2.93 o 
 -11  -7   3       82.39       89.64      6.05 o 
 -10  -7   3        7.52        6.08      1.64 o 
  -9  -7   3        0.05       -0.98      1.23 o 
  -8  -7   3        4.32        4.66      1.69 o 
  -7  -7   3        0.01        0.23      1.09 o 
  -6  -7   3      303.67      305.72      7.84 o 
  -5  -7   3       29.44       26.17      1.81 o 
  -4  -7   3       61.94       64.13      2.40 o 
  -3  -7   3       13.85       15.54      1.09 o 
  -2  -7   3      846.89      893.24      9.17 o 
  -1  -7   3      142.91      152.31      2.99 o 
   0  -7   3      539.13      559.93      6.44 o 
   1  -7   3      216.78      222.26      3.39 o 
   2  -7   3      259.03      252.12      3.17 o 
   3  -7   3        6.66        8.54      0.96 o 
   4  -7   3      158.35      170.55      3.08 o 
   5  -7   3       66.50       67.49      2.31 o 
   6  -7   3        0.88        1.98      1.17 o 
   7  -7   3      113.85      114.28      4.56 o 
   8  -7   3       13.88       11.48      2.96 o 
   9  -7   3        9.16        6.85      1.94 o 
  10  -7   3       10.40       10.23      2.78 o 
 -13  -6   3       10.90       11.83      3.73 o 
 -12  -6   3        0.02       -2.19      2.52 o 
 -11  -6   3        0.92        2.54      1.47 o 
 -10  -6   3        2.35        3.58      1.39 o 
  -9  -6   3       56.98       57.91      2.95 o 
  -8  -6   3        0.18       -0.74      1.08 o 
  -7  -6   3       62.52       59.36      2.66 o 
  -6  -6   3      145.60      131.48      3.75 o 
  -5  -6   3        2.54        4.45      1.05 o 
  -4  -6   3      230.82      221.46      3.46 o 
  -3  -6   3      146.32      155.16      2.55 o 
  -2  -6   3       66.13       53.59      1.46 o 
  -1  -6   3      395.05      426.87      5.55 o 
   0  -6   3     1679.41     1769.00     14.30 o 
   1  -6   3      110.60      114.02      1.73 o 
   2  -6   3      576.45      602.86      5.37 o 
   3  -6   3       80.03       88.37      1.81 o 
   4  -6   3       43.62       45.52      2.30 o 
   5  -6   3        2.88        2.25      0.88 o 
   6  -6   3       30.97       39.46      2.43 o 
   7  -6   3        0.65        0.40      1.25 o 
   8  -6   3        5.68        3.04      1.84 o 
   9  -6   3      136.28      136.34      4.93 o 
  10  -6   3       14.43        9.92      2.10 o 
  11  -6   3        1.57        0.44      2.15 o 
 -13  -5   3        3.39        8.55      3.73 o 
 -12  -5   3        0.09       -0.66      2.63 o 
 -11  -5   3       17.40       21.89      2.78 o 
 -10  -5   3        0.64        1.62      1.30 o 
  -9  -5   3       23.96       27.79      2.44 o 
  -8  -5   3       13.34        9.48      1.51 o 
  -7  -5   3       37.29       33.62      2.06 o 
  -6  -5   3        6.01        9.35      1.14 o 
  -5  -5   3       72.15       95.84      2.53 o 
  -4  -5   3      192.29      190.48      3.02 o 
  -3  -5   3        2.20        2.30      0.59 o 
  -2  -5   3      206.88      204.00      2.64 o 
  -1  -5   3      103.38      115.04      2.04 o 
   0  -5   3       11.00       14.48      0.72 o 
   1  -5   3      780.29      850.65      7.33 o 
   2  -5   3      452.86      471.67      3.79 o 
   3  -5   3        8.54       10.00      0.64 o 
   4  -5   3       13.44       16.54      1.10 o 
   5  -5   3      184.01      187.19      3.30 o 
   6  -5   3       49.91       49.68      2.80 o 
   7  -5   3        0.10       -1.03      1.05 o 
   8  -5   3       91.27       94.62      6.90 o 
   9  -5   3        2.87        2.56      1.78 o 
  10  -5   3        2.84        7.23      2.31 o 
  11  -5   3       42.78       40.59      3.16 o 
  12  -5   3        0.76       -0.78      3.84 o 
 -13  -4   3       14.02       18.19      4.38 o 
 -12  -4   3       61.01       64.79      5.92 o 
 -11  -4   3        0.13       -0.31      2.19 o 
 -10  -4   3        1.82       -0.99      1.42 o 
  -9  -4   3      158.98      164.54      4.37 o 
  -8  -4   3        0.39        1.74      1.05 o 
  -7  -4   3       26.07       25.72      1.55 o 
  -6  -4   3      351.69      318.23      4.47 o 
  -5  -4   3       27.90       28.55      1.24 o 
  -4  -4   3       10.24       19.25      0.98 o 
  -3  -4   3     1917.70     2043.07     20.10 o 
  -2  -4   3       83.60       73.61      1.65 o 
  -1  -4   3      212.50      254.30      3.19 o 
   0  -4   3      499.75      501.83      4.93 o 
   1  -4   3       88.35       83.19      1.36 o 
   2  -4   3      187.27      235.66      2.26 o 
   3  -4   3      219.31      232.29      2.42 o 
   4  -4   3       23.42       29.02      0.91 o 
   5  -4   3       21.41       18.09      1.10 o 
   6  -4   3      231.88      220.63      3.56 o 
   7  -4   3        8.23       10.59      1.45 o 
   8  -4   3        3.83        4.38      1.70 o 
   9  -4   3      271.11      262.35      8.05 o 
  10  -4   3       17.55       17.12      5.15 o 
  11  -4   3       15.47       12.62      2.78 o 
  12  -4   3        0.37        0.60      2.49 o 
 -13  -3   3       56.37       64.43      6.57 o 
 -12  -3   3        0.20        1.97      2.01 o 
 -11  -3   3        7.04        5.48      2.17 o 
 -10  -3   3       14.88       19.31      5.26 o 
  -9  -3   3       50.21       47.59      2.39 o 
  -8  -3   3        0.02       -0.76      0.76 o 
  -7  -3   3      395.87      385.98      8.29 o 
  -6  -3   3      124.53      126.56      2.23 o 
  -5  -3   3      236.20      257.98      3.38 o 
  -4  -3   3     2039.37     2132.23     21.12 o 
  -3  -3   3      906.31     1042.36     10.87 o 
  -2  -3   3        1.78        1.31      0.63 o 
  -1  -3   3      121.27      124.60      2.05 o 
   0  -3   3      345.93      362.75      4.34 o 
   1  -3   3      252.89      298.18      3.38 o 
   2  -3   3      173.91      194.31      2.49 o 
   3  -3   3      117.43      105.70      1.56 o 
   4  -3   3      315.32      324.03      3.72 o 
   5  -3   3     1765.32     1692.57     17.08 o 
   6  -3   3       38.92       31.33      1.58 o 
   7  -3   3       34.90       35.37      1.95 o 
   8  -3   3        0.05       -0.84      0.84 o 
   9  -3   3       22.60       18.92      2.48 o 
  10  -3   3      119.71      122.83      5.70 o 
  11  -3   3      108.37      114.60      5.92 o 
  12  -3   3       32.69       37.26      6.25 o 
  13  -3   3        0.41       -0.64      1.58 o 
 -13  -2   3       35.05       39.01      5.26 o 
 -12  -2   3        5.18        9.42      2.48 o 
 -11  -2   3       57.67       61.07      6.14 o 
 -10  -2   3       17.18       23.73      3.07 o 
  -9  -2   3      169.83      156.70      7.89 o 
  -8  -2   3       34.18       36.92      2.00 o 
  -7  -2   3       51.91       52.76      2.25 o 
  -6  -2   3      441.72      415.90      5.30 o 
  -5  -2   3      180.53      168.06      3.32 o 
  -4  -2   3      302.95      292.25      3.83 o 
  -3  -2   3      375.21      499.54      5.69 o 
  -2  -2   3     1225.97     1278.49     18.32 o 
  -1  -2   3      397.33      455.17      6.56 o 
   0  -2   3       38.17       38.19      1.15 o 
   1  -2   3      398.96      397.02      4.10 o 
   2  -2   3     2629.16     3037.28     26.92 o 
   3  -2   3      255.89      279.28      3.42 o 
   4  -2   3      656.30      717.75      7.07 o 
   5  -2   3      235.09      210.84      3.30 o 
   6  -2   3      695.61      638.37      7.36 o 
   7  -2   3      271.05      233.95      4.17 o 
   8  -2   3       30.87       37.61      1.78 o 
   9  -2   3       52.41       47.96      2.63 o 
  10  -2   3       55.30       49.52      3.64 o 
  11  -2   3       14.49       20.42      2.79 o 
  12  -2   3       23.45       19.83      3.02 o 
  13  -2   3      119.90      123.63      6.10 o 
 -13  -1   3       12.91       16.22      3.94 o 
 -12  -1   3       28.98       24.47      3.09 o 
 -11  -1   3       29.43       30.71      3.10 o 
 -10  -1   3      322.65      298.64      8.36 o 
  -9  -1   3       46.40       50.39      3.33 o 
  -8  -1   3       56.87       49.37      5.48 o 
  -7  -1   3       37.50       35.35      1.31 o 
  -6  -1   3        3.45        2.76      1.05 o 
  -5  -1   3        2.79        4.78      0.99 o 
  -4  -1   3      299.65      294.35      4.21 o 
  -3  -1   3      714.92      689.39      8.26 o 
  -2  -1   3       51.39       44.47      1.33 o 
  -1  -1   3      471.77      498.12      6.94 o 
   0  -1   3      215.34      204.29      3.35 o 
   1  -1   3      126.33      152.45      2.35 o 
   2  -1   3       22.39       36.37      1.05 o 
   3  -1   3       53.75       40.90      1.17 o 
   4  -1   3      966.49     1061.13     12.32 o 
   5  -1   3        1.94        5.05      1.24 o 
   6  -1   3      331.07      337.29      4.89 o 
   7  -1   3       12.23       11.45      0.80 o 
   8  -1   3      305.86      281.93      4.85 o 
   9  -1   3      127.71      125.92      3.21 o 
  10  -1   3       17.04       15.86      1.57 o 
  11  -1   3        2.29        4.08      2.30 o 
  12  -1   3       21.54       21.50      3.02 o 
  13  -1   3       17.75       14.90      2.86 o 
  14  -1   3       18.17       22.02      3.24 o 
 -13   0   3        8.05       12.05      3.73 o 
 -12   0   3       38.08       34.34      3.51 o 
 -11   0   3       22.23       22.86      2.26 o 
 -10   0   3       18.59       23.03      2.71 o 
  -9   0   3       38.59       45.27      3.94 o 
  -8   0   3      375.74      358.64      6.96 o 
  -7   0   3      225.93      214.41      3.94 o 
  -6   0   3      469.26      425.28      4.81 o 
  -5   0   3      825.99      853.60      9.10 o 
  -4   0   3      488.51      493.85      6.24 o 
  -3   0   3     1396.46     1483.89     19.12 o 
  -2   0   3      284.44      263.61     12.51 o 
  -1   0   3       13.49       23.72      0.94 o 
   0   0   3      585.54      635.93     15.27 o 
   1   0   3     2086.86     2076.29     23.35 o 
   2   0   3      540.01      550.05     10.84 o 
   3   0   3     1182.92     1212.20     13.86 o 
   4   0   3      470.41      473.23      6.01 o 
   5   0   3       78.13       58.16      1.64 o 
   6   0   3       81.82       84.03      1.52 o 
   7   0   3      410.49      393.93      4.65 o 
   8   0   3       39.32       29.69      1.22 o 
   9   0   3        0.64        0.90      0.75 o 
  10   0   3        0.35        1.36      0.97 o 
  11   0   3       73.30       76.87      2.81 o 
  12   0   3        0.02       -0.83      1.78 o 
  13   0   3       38.66       44.01      5.04 o 
  14   0   3       30.61       23.34      5.59 o 
 -13   1   3        3.64        1.53      2.63 o 
 -12   1   3        8.53        9.01      3.07 o 
 -11   1   3       79.81       85.95      4.18 o 
 -10   1   3       36.79       34.00      2.38 o 
  -9   1   3      117.42      118.42      3.92 o 
  -8   1   3        0.01       -0.09      1.00 o 
  -7   1   3        0.02       -0.67      0.89 o 
  -6   1   3      134.58      136.05      2.83 o 
  -5   1   3       15.26       14.09      1.17 o 
  -4   1   3      202.47      200.76      3.58 o 
  -3   1   3      664.42      601.09      8.29 o 
  -2   1   3     1388.84     1455.40     15.93 o 
  -1   1   3      296.14      337.44      4.34 o 
   0   1   3     4121.57     4329.66     54.74 o 
   1   1   3       15.91       12.03      1.31 o 
   2   1   3      638.70      707.42     10.89 o 
   3   1   3     2105.26     2061.19     27.03 o 
   4   1   3       51.96       43.80      1.96 o 
   5   1   3      177.99      201.88      3.18 o 
   6   1   3        0.05       -0.22      0.41 o 
   7   1   3      139.99      124.62      2.53 o 
   8   1   3      163.46      146.26      2.55 o 
   9   1   3      617.32      592.46      7.40 o 
  10   1   3       33.11       39.47      1.73 o 
  11   1   3       30.02       35.55      1.83 o 
  12   1   3       38.25       34.92      2.55 o 
  13   1   3        7.16        9.53      2.48 o 
  14   1   3       29.80       28.49      4.82 o 
 -12   2   3        0.20        1.97      2.63 o 
 -11   2   3       43.66       45.20      3.62 o 
 -10   2   3        6.17        5.67      1.35 o 
  -9   2   3        0.46        1.39      1.07 o 
  -8   2   3       19.17       20.43      1.59 o 
  -7   2   3      619.16      598.78      8.37 o 
  -6   2   3        7.14        7.17      1.14 o 
  -5   2   3      290.68      270.73      5.63 o 
  -4   2   3      680.36      693.50     21.15 o 
  -3   2   3      281.51      305.70      4.87 o 
  -2   2   3      197.77      200.11      3.49 o 
  -1   2   3        5.92       14.86      0.77 o 
   0   2   3     5539.82     5675.40     63.03 o 
   1   2   3      169.23      149.05      4.14 o 
   2   2   3      745.36      710.64     24.87 o 
   3   2   3     1030.19     1143.15     19.99 o 
   4   2   3       53.56       65.17      1.73 o 
   5   2   3        2.83        1.36      0.61 o 
   6   2   3        0.10        0.23      0.42 o 
   7   2   3        0.00        0.27      0.46 o 
   8   2   3       33.10       37.14      1.39 o 
   9   2   3      115.98      105.65      2.77 o 
  10   2   3        0.82       -0.54      0.93 o 
  11   2   3      215.24      217.07      4.11 o 
  12   2   3        1.16        0.39      0.96 o 
  13   2   3       39.23       43.76      2.82 o 
  14   2   3       26.42       33.31      5.04 o 
 -11   3   3       16.78        8.68      2.31 o 
 -10   3   3        1.57        2.12      1.43 o 
  -9   3   3       54.93       56.27      2.75 o 
  -8   3   3       67.61       68.13      2.46 o 
  -7   3   3       27.29       27.34      1.64 o 
  -6   3   3       36.93       41.49      1.98 o 
  -5   3   3      503.57      482.30      5.86 o 
  -4   3   3      326.62      329.20      4.27 o 
  -3   3   3      508.67      493.08      5.69 o 
  -2   3   3        0.27        4.69      0.79 o 
  -1   3   3      813.57      855.72     12.00 o 
   0   3   3      467.24      438.06      6.61 o 
   1   3   3       34.83       65.45      2.15 o 
   2   3   3      420.95      485.27      8.80 o 
   3   3   3       46.38       42.74      1.84 o 
   4   3   3      412.03      418.27      6.85 o 
   5   3   3       27.41       27.08      1.14 o 
   6   3   3        2.63        4.14      0.47 o 
   7   3   3      118.43      114.09      2.19 o 
   8   3   3       28.24       34.29      1.37 o 
   9   3   3       45.27       46.11      1.92 o 
  10   3   3       80.07       73.48      2.52 o 
  11   3   3       31.08       34.20      1.97 o 
  12   3   3        0.05       -0.70      1.09 o 
  13   3   3       15.16       15.93      1.80 o 
  14   3   3       40.48       43.97      2.99 o 
 -11   4   3        5.16       11.18      3.73 o 
 -10   4   3       58.52       59.04      4.89 o 
  -9   4   3       11.26       11.99      1.54 o 
  -8   4   3        0.00        0.06      0.95 o 
  -7   4   3       94.88      100.25      2.87 o 
  -6   4   3      374.83      347.57      9.41 o 
  -5   4   3       77.98       77.60      2.20 o 
  -4   4   3      525.22      515.51      6.13 o 
  -3   4   3       77.77       69.86      1.82 o 
  -2   4   3       74.84       86.34      2.32 o 
  -1   4   3        0.14       -0.41      0.48 o 
   0   4   3      926.29      960.40     16.98 o 
   1   4   3       67.35       78.60      3.29 o 
   2   4   3       90.88      126.42      2.91 o 
   3   4   3     1147.81     1148.88     13.88 o 
   4   4   3        0.46        0.22      1.10 o 
   5   4   3      157.08      156.49      2.54 o 
   6   4   3       67.20       73.25      1.72 o 
   7   4   3       87.52       91.53      2.01 o 
   8   4   3       36.66       38.57      1.29 o 
   9   4   3      419.51      417.51      5.64 o 
  10   4   3        4.07        4.30      1.25 o 
  11   4   3       61.81       70.81      3.07 o 
  12   4   3       64.36       60.20      3.19 o 
  13   4   3       17.12       19.05      2.44 o 
  14   4   3        3.04        2.36      2.23 o 
 -10   5   3        7.28        8.99      3.29 o 
  -9   5   3        0.49        0.77      1.38 o 
  -8   5   3        3.28        2.80      1.85 o 
  -7   5   3       23.89       19.74      1.58 o 
  -6   5   3        0.63       -0.76      1.00 o 
  -5   5   3      277.27      255.82      7.01 o 
  -4   5   3      471.87      492.95      5.43 o 
  -3   5   3        2.89        3.42      0.54 o 
  -2   5   3       82.68       71.35      1.44 o 
  -1   5   3      170.25      201.93      2.93 o 
   0   5   3      168.96      177.55      2.46 o 
   1   5   3       11.06        5.41      0.58 o 
   2   5   3      379.52      388.85      4.44 o 
   3   5   3        1.34        0.48      0.46 o 
   4   5   3      322.58      307.69      3.70 o 
   5   5   3      791.82      762.53     15.16 o 
   6   5   3       63.00       63.20      1.58 o 
   7   5   3      835.16      789.00      8.85 o 
   8   5   3       70.11       66.41      1.64 o 
   9   5   3       52.47       56.18      2.11 o 
  10   5   3       29.86       33.98      2.79 o 
  11   5   3      510.01      468.54     10.77 o 
  12   5   3        0.31        0.22      1.70 o 
  13   5   3       28.49       23.79      2.94 o 
  14   5   3       24.71       28.13      3.29 o 
 -10   6   3       15.09       17.75      4.16 o 
  -9   6   3      244.51      260.60      6.51 o 
  -8   6   3       20.97       22.44      2.18 o 
  -7   6   3       51.78       48.65      2.69 o 
  -6   6   3        3.23        2.51      1.22 o 
  -5   6   3        2.45        0.45      1.05 o 
  -4   6   3      110.28       90.09      2.46 o 
  -3   6   3      312.52      297.42      4.12 o 
  -2   6   3      204.93      189.60      2.70 o 
  -1   6   3       11.03        9.15      0.68 o 
   0   6   3      193.88      176.89      2.84 o 
   1   6   3      217.79      200.74      2.85 o 
   2   6   3       81.69      101.61      2.06 o 
   3   6   3      873.09      906.69      9.11 o 
   4   6   3      258.40      255.45      4.36 o 
   5   6   3        4.98        3.62      0.61 o 
   6   6   3       99.86       98.99      1.94 o 
   7   6   3      240.57      246.36      3.76 o 
   8   6   3        1.56        0.80      0.87 o 
   9   6   3      441.96      424.94      9.68 o 
  10   6   3       12.06        9.46      2.09 o 
  11   6   3       14.91       17.06      3.09 o 
  12   6   3        1.40        0.22      2.19 o 
  13   6   3        8.41        6.38      2.96 o 
  14   6   3        0.69       -1.75      3.84 o 
  -9   7   3        5.89        6.08      2.24 o 
  -8   7   3       24.48       32.37      2.57 o 
  -7   7   3      116.63      119.35      4.12 o 
  -6   7   3        0.05       -0.92      1.06 o 
  -5   7   3       14.60       19.91      1.85 o 
  -4   7   3      266.69      252.19      4.59 o 
  -3   7   3        5.29        9.83      1.15 o 
  -2   7   3        0.28        1.60      0.71 o 
  -1   7   3      351.82      344.11      4.27 o 
   0   7   3      129.41      131.50      2.78 o 
   1   7   3       36.33       36.99      1.67 o 
   2   7   3      111.92      106.62      2.21 o 
   3   7   3        5.28        5.34      0.73 o 
   4   7   3       20.51       15.04      0.95 o 
   5   7   3      935.00      926.00      9.29 o 
   6   7   3        9.35       10.35      0.90 o 
   7   7   3      502.36      481.39      6.93 o 
   8   7   3      175.97      171.82      4.20 o 
   9   7   3       53.61       48.48      5.04 o 
  10   7   3      100.55       96.63      7.34 o 
  11   7   3      119.12      115.70      4.03 o 
  12   7   3       50.65       53.55      4.02 o 
  13   7   3       25.96       29.65      3.33 o 
  14   7   3       14.71       15.05      2.94 o 
  -8   8   3       88.30       88.83      4.80 o 
  -7   8   3        0.40        1.67      1.42 o 
  -6   8   3      163.27      160.18      4.72 o 
  -5   8   3       36.67       36.51      4.11 o 
  -4   8   3        7.40        6.62      1.26 o 
  -3   8   3        3.09        6.20      1.11 o 
  -2   8   3      180.20      168.57      4.26 o 
  -1   8   3       25.41       29.30      2.56 o 
   0   8   3       15.07       12.96      1.28 o 
   1   8   3      419.27      429.33      5.25 o 
   2   8   3       41.68       36.84      1.47 o 
   3   8   3      331.24      352.62      5.01 o 
   4   8   3      397.55      407.43      5.31 o 
   5   8   3        9.35       10.08      0.99 o 
   6   8   3        0.25       -0.05      0.82 o 
   7   8   3      233.99      229.11      5.82 o 
   8   8   3       37.05       40.33      2.27 o 
   9   8   3      101.66      103.06      3.52 o 
  10   8   3      161.93      150.45      5.73 o 
  11   8   3       16.99       18.54      2.10 o 
  12   8   3        5.08        6.15      1.70 o 
  13   8   3        4.24        3.36      2.31 o 
  14   8   3        0.02        2.01      2.15 o 
  -8   9   3        1.07        4.16      3.07 o 
  -7   9   3       46.19       50.74      3.84 o 
  -6   9   3       57.43       54.89      3.86 o 
  -5   9   3       94.24       85.40      4.40 o 
  -4   9   3       31.21       30.61      2.28 o 
  -3   9   3       29.50       29.42      2.23 o 
  -2   9   3        5.39        6.13      1.43 o 
  -1   9   3       36.38       43.82      2.49 o 
   0   9   3      116.03      106.62      4.43 o 
   1   9   3       44.76       46.28      2.30 o 
   2   9   3      236.66      221.21      5.16 o 
   3   9   3        0.13        0.57      0.92 o 
   4   9   3       29.90       23.58      1.90 o 
   5   9   3        0.68       -0.01      0.87 o 
   6   9   3       68.07       70.06      2.46 o 
   7   9   3      187.22      188.10      4.08 o 
   8   9   3       51.86       50.60      2.29 o 
   9   9   3      204.01      188.99      6.75 o 
  10   9   3       23.26       21.69      3.00 o 
  11   9   3        3.36        0.52      2.14 o 
  12   9   3       32.56       37.66      4.55 o 
  13   9   3       91.38      101.18      5.49 o 
  -7  10   3       28.09       25.64      4.60 o 
  -6  10   3       35.60       36.24      8.66 o 
  -5  10   3      273.59      261.65      8.05 o 
  -4  10   3       19.80       21.67      2.32 o 
  -3  10   3        1.88        0.26      1.41 o 
  -2  10   3       40.47       38.06      3.74 o 
  -1  10   3       24.71       22.76      2.14 o 
   0  10   3       18.78       13.34      1.85 o 
   1  10   3      142.23      145.42      3.58 o 
   2  10   3        8.67        7.99      1.27 o 
   3  10   3       51.77       51.00      2.29 o 
   4  10   3      122.12      127.13      3.61 o 
   5  10   3       53.80       49.76      2.61 o 
   6  10   3        0.04       -0.57      0.87 o 
   7  10   3       73.45       70.65      4.10 o 
   8  10   3        1.55        2.75      1.22 o 
   9  10   3      174.42      168.98      6.77 o 
  10  10   3       14.56       17.30      3.41 o 
  11  10   3       29.95       29.25      2.76 o 
  12  10   3        6.93        8.89      4.15 o 
  13  10   3        2.04       -0.26      1.54 o 
  -6  11   3        1.86        5.70      3.29 o 
  -5  11   3       39.92       34.17      3.56 o 
  -4  11   3        3.02        3.50      1.67 o 
  -3  11   3      136.18      133.40      4.60 o 
  -2  11   3       30.17       29.46      2.52 o 
  -1  11   3        0.16       -1.30      1.30 o 
   0  11   3       23.04       22.11      2.23 o 
   1  11   3        1.27        1.34      1.38 o 
   2  11   3       11.35       12.14      1.56 o 
   3  11   3      298.39      291.70      5.69 o 
   4  11   3       17.78       19.58      1.76 o 
   5  11   3        0.41        2.19      1.65 o 
   6  11   3       90.34       88.20      3.50 o 
   7  11   3       75.22       73.87      2.87 o 
   8  11   3        1.35        1.34      1.23 o 
   9  11   3      100.10       94.64      3.39 o 
  10  11   3        1.43        3.07      1.64 o 
  11  11   3        3.65        1.18      1.56 o 
  12  11   3       18.72       17.56      2.51 o 
  -5  12   3       35.23       48.43      5.70 o 
  -4  12   3       21.13       19.52      2.94 o 
  -3  12   3       19.64       18.12      2.36 o 
  -2  12   3        3.18        3.48      2.11 o 
  -1  12   3       72.12       65.36      3.54 o 
   0  12   3       90.56       96.08      6.48 o 
   1  12   3       66.60       64.50      3.46 o 
   2  12   3       93.82      100.14      3.36 o 
   3  12   3       67.29       70.01      2.97 o 
   4  12   3        8.52       11.58      1.78 o 
   5  12   3       72.28       72.73      4.95 o 
   6  12   3       14.05       16.25      2.14 o 
   7  12   3        4.63        5.86      1.68 o 
   8  12   3       53.62       57.71      2.84 o 
   9  12   3       55.96       54.20      2.83 o 
  10  12   3        3.27        1.60      1.64 o 
  11  12   3       26.56       27.31      3.13 o 
  -3  13   3       14.30       12.62      6.68 o 
  -2  13   3       53.58       64.26      4.49 o 
  -1  13   3       19.56       18.66      2.49 o 
   0  13   3        9.07       10.75      2.11 o 
   1  13   3       28.51       22.62      2.61 o 
   2  13   3       60.00       60.54      3.01 o 
   3  13   3       49.16       47.17      2.38 o 
   4  13   3      163.52      165.04      4.43 o 
   5  13   3        2.47        0.96      1.27 o 
   6  13   3       10.29       10.22      1.73 o 
   7  13   3       58.26       60.03      4.71 o 
   8  13   3        3.35        0.59      1.25 o 
   9  13   3        3.18        2.96      1.58 o 
  10  13   3        4.11        3.25      2.09 o 
  -1  14   3       43.31       40.89      4.93 o 
   0  14   3       75.33       79.75      9.86 o 
   1  14   3       14.75       17.32      3.09 o 
   2  14   3       83.92       79.44      5.03 o 
   3  14   3       17.26       12.36      2.25 o 
   4  14   3        1.55        1.56      1.37 o 
   5  14   3        0.03       -0.29      1.31 o 
   6  14   3       58.90       59.95      3.02 o 
   7  14   3        2.50       -0.72      1.31 o 
   8  14   3        0.79        0.83      1.41 o 
   3  15   3        0.57       -0.62      1.93 o 
   4  15   3       27.36       29.79      2.95 o 
   5  15   3       22.18       21.77      2.26 o 
  -4 -13   4       27.13       24.90      2.73 o 
  -3 -13   4        4.89        6.98      1.98 o 
  -2 -13   4        7.58        5.95      1.94 o 
  -1 -13   4        6.01        6.44      2.47 o 
   0 -13   4       27.97       25.42      3.48 o 
  -7 -12   4        1.54        0.45      1.84 o 
  -6 -12   4       36.32       34.26      2.90 o 
  -5 -12   4       41.51       44.61      3.16 o 
  -4 -12   4        5.59        4.89      1.77 o 
  -3 -12   4        9.76       10.48      2.11 o 
  -2 -12   4       70.93       64.04      3.57 o 
  -1 -12   4       60.87       57.79      4.33 o 
   0 -12   4       16.76       15.59      6.14 o 
   1 -12   4       79.86       74.36      4.77 o 
   2 -12   4        0.04        1.63      2.05 o 
   3 -12   4       45.11       39.42      3.10 o 
  -9 -11   4       10.29       10.46      2.06 o 
  -8 -11   4        3.87        4.68      1.79 o 
  -7 -11   4        4.62        3.44      2.30 o 
  -6 -11   4      116.63      114.99      6.25 o 
  -5 -11   4       22.22       20.42      2.36 o 
  -4 -11   4       13.38       11.19      2.48 o 
  -3 -11   4        8.07        9.88      2.02 o 
  -2 -11   4        0.38       -1.35      1.35 o 
  -1 -11   4        8.80        6.48      2.24 o 
   0 -11   4       51.96       48.07      3.86 o 
   1 -11   4      133.15      128.22      6.31 o 
   2 -11   4       18.03       17.96      2.35 o 
   3 -11   4      170.08      172.53      5.50 o 
   4 -11   4        0.97        1.57      4.05 o 
   5 -11   4        3.65        2.81      2.31 o 
 -10 -10   4        5.43        8.04      2.02 o 
  -9 -10   4        1.94        1.44      2.30 o 
  -8 -10   4       41.15       39.48      2.91 o 
  -7 -10   4        4.19        3.76      1.76 o 
  -6 -10   4        1.78       -0.18      1.22 o 
  -5 -10   4       16.02       17.21      2.71 o 
  -4 -10   4      151.43      158.07      6.57 o 
  -3 -10   4       13.22       12.74      1.98 o 
  -2 -10   4      106.14      103.02      3.96 o 
  -1 -10   4      102.53       96.01      3.79 o 
   0 -10   4       22.20       27.54      2.02 o 
   1 -10   4       13.81       16.54      2.06 o 
   2 -10   4       45.28       52.49      3.11 o 
   3 -10   4       16.39       12.95      2.06 o 
   4 -10   4        0.30        1.47      1.55 o 
   5 -10   4       13.81       12.29      2.71 o 
   6 -10   4       19.10       14.65      6.90 o 
   7 -10   4        5.43        5.92      3.51 o 
 -11  -9   4       13.35       12.84      2.18 o 
 -10  -9   4        3.17        1.69      1.64 o 
  -9  -9   4       43.12       39.03      2.90 o 
  -8  -9   4       73.17       78.03      3.71 o 
  -7  -9   4        1.33        2.06      1.47 o 
  -6  -9   4      181.63      195.87      4.93 o 
  -5  -9   4       77.04       79.49      3.24 o 
  -4  -9   4        0.38        0.17      1.47 o 
  -3  -9   4        0.30        0.84      1.85 o 
  -2  -9   4      119.40      124.76      4.40 o 
  -1  -9   4        2.28        2.31      1.15 o 
   0  -9   4      216.98      214.74      8.48 o 
   1  -9   4       26.07       28.64      1.93 o 
   2  -9   4       35.42       36.01      4.15 o 
   3  -9   4        2.85        5.28      1.64 o 
   4  -9   4       83.20       82.38      3.54 o 
   5  -9   4       28.10       27.77      3.18 o 
   6  -9   4       27.03       26.81      3.51 o 
   7  -9   4        0.58       -1.05      3.62 o 
   8  -9   4        2.24        2.21      2.21 o 
 -11  -8   4        3.76        2.75      1.72 o 
 -10  -8   4       17.39       19.64      2.40 o 
  -9  -8   4        2.27        2.34      1.45 o 
  -8  -8   4        1.88        2.84      1.86 o 
  -7  -8   4        0.64        2.71      1.35 o 
  -6  -8   4       11.37        9.12      1.78 o 
  -5  -8   4       18.97       20.84      1.79 o 
  -4  -8   4      108.59      116.08      3.86 o 
  -3  -8   4      137.35      148.42      5.15 o 
  -2  -8   4       19.86       22.78      1.64 o 
  -1  -8   4      134.23      134.67      3.92 o 
   0  -8   4        0.63        0.86      1.00 o 
   1  -8   4      144.04      143.84      3.09 o 
   2  -8   4       83.83       86.96      2.81 o 
   3  -8   4      268.66      273.12      5.33 o 
   4  -8   4       60.99       62.49      3.95 o 
   5  -8   4       14.85       17.35      3.07 o 
   6  -8   4      189.62      187.56      7.78 o 
   7  -8   4        0.15        1.79      1.36 o 
   8  -8   4      110.25      108.97      9.10 o 
   9  -8   4        0.57       -0.35      2.30 o 
 -12  -7   4        6.26        6.22      2.31 o 
 -11  -7   4        7.14        2.99      2.41 o 
 -10  -7   4        3.32        2.65      1.49 o 
  -9  -7   4       10.46        8.23      1.79 o 
  -8  -7   4      221.88      223.87      5.69 o 
  -7  -7   4        0.93        0.02      1.22 o 
  -6  -7   4       40.53       44.55      2.49 o 
  -5  -7   4       64.12       69.99      2.77 o 
  -4  -7   4       23.98       27.05      1.84 o 
  -3  -7   4        3.68        2.97      0.83 o 
  -2  -7   4        0.12       -0.59      1.06 o 
  -1  -7   4      305.79      320.11      7.11 o 
   0  -7   4       82.42       82.31      2.82 o 
   1  -7   4      203.69      217.29      3.15 o 
   2  -7   4        2.06        1.19      0.72 o 
   3  -7   4        2.99        3.50      0.84 o 
   4  -7   4       31.93       31.92      1.67 o 
   5  -7   4      270.48      288.82      6.81 o 
   6  -7   4        2.73        1.66      1.19 o 
   7  -7   4        3.56        1.73      1.24 o 
   8  -7   4       17.31       17.24      2.86 o 
   9  -7   4       11.25       11.42      2.15 o 
  10  -7   4       40.28       45.19      5.48 o 
 -12  -6   4       30.46       33.65      3.48 o 
 -11  -6   4        0.42        0.05      1.47 o 
 -10  -6   4       14.49       13.72      2.87 o 
  -9  -6   4       96.74       90.31      6.87 o 
  -8  -6   4        0.53        1.13      1.18 o 
  -7  -6   4       44.46       48.92      2.61 o 
  -6  -6   4       99.63       99.69      5.73 o 
  -5  -6   4        0.04       -0.51      0.89 o 
  -4  -6   4        0.13       -0.02      1.01 o 
  -3  -6   4       85.75       94.18      2.21 o 
  -2  -6   4       13.92       16.09      0.98 o 
  -1  -6   4       96.53       97.01      2.29 o 
   0  -6   4      261.01      281.31      3.84 o 
   1  -6   4      224.72      229.65      2.83 o 
   2  -6   4        0.16       -0.36      0.52 o 
   3  -6   4      649.41      663.02      6.75 o 
   4  -6   4       60.42       62.51      1.81 o 
   5  -6   4        4.04        3.56      0.95 o 
   6  -6   4        3.82        4.99      1.19 o 
   7  -6   4        2.49        5.33      1.37 o 
   8  -6   4        6.47        8.33      1.76 o 
   9  -6   4       43.30       44.80      3.33 o 
  10  -6   4        8.54        8.86      2.09 o 
  11  -6   4        0.00       -0.75      1.60 o 
 -13  -5   4       38.98       43.39      5.92 o 
 -12  -5   4        1.84       -1.97      2.41 o 
 -11  -5   4        6.90       10.32      2.37 o 
 -10  -5   4       35.85       35.42      2.51 o 
  -9  -5   4        8.78        5.19      1.52 o 
  -8  -5   4       29.09       31.52      2.18 o 
  -7  -5   4       48.49       46.53      3.86 o 
  -6  -5   4       30.26       31.60      2.49 o 
  -5  -5   4       77.92       58.66      1.78 o 
  -4  -5   4      736.57      756.71      8.62 o 
  -3  -5   4       86.19       80.27      1.93 o 
  -2  -5   4       48.35       47.39      1.38 o 
  -1  -5   4     1385.00     1450.82     13.85 o 
   0  -5   4      334.83      325.35      3.75 o 
   1  -5   4       80.93       89.79      1.57 o 
   2  -5   4      602.15      654.25      5.33 o 
   3  -5   4       42.34       41.09      1.06 o 
   4  -5   4      148.82      151.43      2.62 o 
   5  -5   4       36.59       34.60      1.37 o 
   6  -5   4       36.53       37.74      3.08 o 
   7  -5   4        5.06        2.59      1.30 o 
   8  -5   4      204.99      210.20      9.09 o 
   9  -5   4        0.05       -1.30      1.30 o 
  10  -5   4       32.97       38.98      3.03 o 
  11  -5   4       29.26       27.22      2.87 o 
  12  -5   4        0.59       -0.46      1.68 o 
 -13  -4   4        3.10        6.79      3.51 o 
 -12  -4   4      101.40       98.40      7.67 o 
 -11  -4   4        0.50       -1.53      2.19 o 
 -10  -4   4        0.18        1.38      1.62 o 
  -9  -4   4        5.24        4.01      1.35 o 
  -8  -4   4       14.73       13.10      1.80 o 
  -7  -4   4        0.29        0.17      1.07 o 
  -6  -4   4      131.80      144.81      2.83 o 
  -5  -4   4      749.07      767.29      9.77 o 
  -4  -4   4       10.90        4.81      0.74 o 
  -3  -4   4       11.16       11.21      1.01 o 
  -2  -4   4      144.45      157.88      2.58 o 
  -1  -4   4       81.72       91.76      1.77 o 
   0  -4   4       72.92       83.89      1.71 o 
   1  -4   4      266.96      271.39      2.75 o 
   2  -4   4       27.54       30.04      0.84 o 
   3  -4   4        1.08        2.46      0.37 o 
   4  -4   4      756.75      787.99      6.93 o 
   5  -4   4        0.77       -0.36      0.63 o 
   6  -4   4       68.41       65.20      2.01 o 
   7  -4   4        7.46        8.62      1.86 o 
   8  -4   4       68.03       65.20      3.87 o 
   9  -4   4       12.53       13.95      2.06 o 
  10  -4   4      152.35      150.12      5.06 o 
  11  -4   4        2.52        2.27      1.93 o 
  12  -4   4       16.65       16.74      2.50 o 
 -13  -3   4       13.23       14.25      4.38 o 
 -12  -3   4       53.72       44.05      5.70 o 
 -11  -3   4       50.18       46.13      3.86 o 
 -10  -3   4      257.39      262.77     11.18 o 
  -9  -3   4       80.36       86.07      3.18 o 
  -8  -3   4       76.73       77.28      2.50 o 
  -7  -3   4       32.47       35.70      2.31 o 
  -6  -3   4      172.36      180.55      4.74 o 
  -5  -3   4       75.17       55.83      1.61 o 
  -4  -3   4     1845.92     1942.81     19.57 o 
  -3  -3   4        0.11        3.43      0.64 o 
  -2  -3   4       69.04       75.70      2.13 o 
  -1  -3   4        7.97        5.00      1.03 o 
   0  -3   4        0.66        1.80      0.93 o 
   1  -3   4      532.46      641.74      5.59 o 
   2  -3   4      565.99      613.72      5.05 o 
   3  -3   4      618.77      642.96      5.61 o 
   4  -3   4       47.47       46.08      1.00 o 
   5  -3   4      255.51      257.86      3.06 o 
   6  -3   4      178.35      172.95      3.94 o 
   7  -3   4       10.42       16.96      1.51 o 
   8  -3   4       19.12       20.92      2.40 o 
   9  -3   4       50.71       53.06      6.68 o 
  10  -3   4       10.30        8.63      1.85 o 
  11  -3   4        0.71        0.28      1.47 o 
  12  -3   4      204.19      215.02      6.40 o 
  13  -3   4       27.40       27.51      2.87 o 
 -12  -2   4        2.43       -2.41      2.41 o 
 -11  -2   4      196.37      200.29      7.20 o 
 -10  -2   4       19.69       21.70      4.05 o 
  -9  -2   4        0.05       -0.92      1.47 o 
  -8  -2   4      126.89      120.87      4.73 o 
  -7  -2   4        0.76        0.23      0.73 o 
  -6  -2   4       54.51       53.55      1.66 o 
  -5  -2   4      377.18      379.82      4.49 o 
  -4  -2   4      133.93      132.91      2.93 o 
  -3  -2   4      989.35     1088.34     11.36 o 
  -2  -2   4     3628.63     3989.80     42.93 o 
  -1  -2   4        9.84       14.93      1.00 o 
   0  -2   4      534.26      634.29      7.80 o 
   1  -2   4       36.20       49.10      1.53 o 
   2  -2   4      170.63      236.97      2.42 o 
   3  -2   4      310.77      395.30      4.52 o 
   4  -2   4      207.63      213.53      2.06 o 
   5  -2   4      256.64      281.95      3.38 o 
   6  -2   4        1.23        1.62      0.80 o 
   7  -2   4      333.15      315.74      5.10 o 
   8  -2   4       45.54       44.89      1.92 o 
   9  -2   4        2.18        5.54      1.38 o 
  10  -2   4      203.49      189.85      5.15 o 
  11  -2   4       25.50       27.23      2.47 o 
  12  -2   4       13.05       15.81      2.38 o 
  13  -2   4        0.02       -0.04      1.97 o 
 -13  -1   4        7.70        7.89      3.51 o 
 -12  -1   4        1.98        1.10      2.01 o 
 -11  -1   4        0.09       -1.55      1.55 o 
 -10  -1   4       19.59       24.91      2.86 o 
  -9  -1   4      129.48      127.31      5.19 o 
  -8  -1   4        0.10       -0.88      1.37 o 
  -7  -1   4       30.29       25.55      1.63 o 
  -6  -1   4      486.72      479.83      5.91 o 
  -5  -1   4       47.94       55.46      1.70 o 
  -4  -1   4       21.13       19.40      1.04 o 
  -3  -1   4      592.64      601.90      8.14 o 
  -2  -1   4      172.27      176.04      2.92 o 
  -1  -1   4      606.84      701.23      9.56 o 
   0  -1   4       59.19       82.72      1.94 o 
   1  -1   4      365.62      435.69      4.99 o 
   2  -1   4      136.55      159.86      2.29 o 
   3  -1   4     1044.25     1156.59     13.71 o 
   4  -1   4      638.44      626.86      5.73 o 
   5  -1   4      453.29      460.07      5.29 o 
   6  -1   4      614.01      570.78      7.22 o 
   7  -1   4      110.20       98.85      2.59 o 
   8  -1   4        0.81        0.14      0.81 o 
   9  -1   4       54.25       52.79      3.95 o 
  10  -1   4       38.54       37.56      2.47 o 
  11  -1   4       11.29       14.77      2.03 o 
  12  -1   4      150.96      153.47      5.08 o 
  13  -1   4        3.13        2.19      2.17 o 
  14  -1   4        0.18        1.10      1.93 o 
 -13   0   4       16.22       15.78      3.94 o 
 -12   0   4        0.27       -0.22      2.41 o 
 -11   0   4       25.30       20.11      2.78 o 
 -10   0   4       48.71       48.35      4.49 o 
  -9   0   4        0.42        1.96      1.62 o 
  -8   0   4       62.30       56.49      6.14 o 
  -7   0   4        4.05        1.10      1.24 o 
  -6   0   4       48.13       53.05      1.57 o 
  -5   0   4      139.36      139.03      2.45 o 
  -4   0   4       90.86       84.50      1.91 o 
  -3   0   4      107.01       99.38      2.02 o 
  -2   0   4        1.29        3.58      0.60 o 
  -1   0   4      208.61      176.24      2.73 o 
   0   0   4      183.43      169.94      2.64 o 
   1   0   4      262.81      288.58      3.11 o 
   2   0   4      393.40      368.11      4.28 o 
   3   0   4       26.28       32.59      1.29 o 
   4   0   4        7.91       13.34      0.81 o 
   5   0   4      452.62      459.98      5.30 o 
   6   0   4       97.20      101.36      2.20 o 
   7   0   4      139.42      131.62      1.73 o 
   8   0   4      308.18      271.57      4.07 o 
   9   0   4       22.12       18.32      1.42 o 
  10   0   4        5.45        3.94      1.74 o 
  11   0   4       68.31       72.54      3.27 o 
  12   0   4      265.48      280.96      5.82 o 
  13   0   4       19.50       27.61      6.68 o 
  14   0   4       40.42       45.68     11.83 o 
 -12   1   4       68.40       72.54      6.36 o 
 -11   1   4        0.35       -0.47      1.38 o 
 -10   1   4       11.27       10.13      1.73 o 
  -9   1   4       50.74       53.23      3.56 o 
  -8   1   4      222.21      215.50      6.43 o 
  -7   1   4      320.32      292.32      7.36 o 
  -6   1   4      844.90      827.76     10.24 o 
  -5   1   4        6.12        6.94      0.79 o 
  -4   1   4      977.73     1036.10     15.88 o 
  -3   1   4        6.67        8.10      0.72 o 
  -2   1   4     2665.82     2663.16     29.41 o 
  -1   1   4      111.24      126.82      2.66 o 
   0   1   4      314.17      294.14      4.83 o 
   1   1   4     1158.76     1132.80     11.50 o 
   2   1   4      296.09      344.10      3.90 o 
   3   1   4      941.85      976.99     17.40 o 
   4   1   4       35.13       53.90      1.44 o 
   5   1   4      103.51       97.21      1.87 o 
   6   1   4      217.36      198.57      3.48 o 
   7   1   4       46.51       62.46      1.58 o 
   8   1   4       96.38       88.92      2.34 o 
   9   1   4       23.56       30.08      1.46 o 
  10   1   4      162.50      161.19      3.29 o 
  11   1   4       21.28       26.43      1.88 o 
  12   1   4        7.76        9.52      1.73 o 
  13   1   4        0.15       -0.83      1.43 o 
  14   1   4       18.32       20.81      3.17 o 
 -12   2   4        1.84        0.66      2.63 o 
 -11   2   4       12.97       15.08      2.08 o 
 -10   2   4       69.25       75.58      3.36 o 
  -9   2   4       68.48       63.93      3.07 o 
  -8   2   4       20.95       21.70      1.90 o 
  -7   2   4        2.00        2.41      1.75 o 
  -6   2   4      576.43      564.78     10.85 o 
  -5   2   4        0.06       -0.07      0.54 o 
  -4   2   4      908.28      929.91     11.19 o 
  -3   2   4       15.15       13.03      0.84 o 
  -2   2   4      412.00      457.52      5.87 o 
  -1   2   4       24.96       37.17      1.17 o 
   0   2   4      669.01      635.20      7.50 o 
   1   2   4     1192.42     1304.54     14.46 o 
   2   2   4     2537.24     2560.65     54.55 o 
   3   2   4      111.76      110.23      1.97 o 
   4   2   4      132.29      132.72      2.33 o 
   5   2   4      980.53     1055.67     12.63 o 
   6   2   4       50.98       50.49      1.15 o 
   7   2   4       87.99       75.97      1.99 o 
   8   2   4       86.50       72.80      1.65 o 
   9   2   4      207.67      202.87      3.47 o 
  10   2   4        2.16        1.08      0.79 o 
  11   2   4       13.02       13.92      1.31 o 
  12   2   4       99.39      101.58      3.28 o 
  13   2   4       67.40       76.84      4.99 o 
  14   2   4        9.14        7.89      3.29 o 
 -11   3   4        6.41        6.86      1.92 o 
 -10   3   4       36.68       41.28      2.78 o 
  -9   3   4        7.96        8.53      1.67 o 
  -8   3   4       62.22       64.85      4.39 o 
  -7   3   4       19.33       18.85      1.53 o 
  -6   3   4       16.55       18.75      1.24 o 
  -5   3   4      416.91      404.27      6.10 o 
  -4   3   4      215.80      216.26      2.82 o 
  -3   3   4        0.11       -0.41      0.41 o 
  -2   3   4      171.06      168.27      2.80 o 
  -1   3   4      288.82      303.71      3.43 o 
   0   3   4      191.13      204.87      3.29 o 
   1   3   4      746.71      761.44      9.15 o 
   2   3   4       40.77       51.09      1.40 o 
   3   3   4      654.22      657.55     11.64 o 
   4   3   4      135.38      162.61      3.44 o 
   5   3   4       11.93        8.45      0.59 o 
   6   3   4      175.42      172.23      2.27 o 
   7   3   4       79.86       91.67      1.73 o 
   8   3   4      647.76      585.65      6.29 o 
   9   3   4       50.44       47.91      2.02 o 
  10   3   4       37.67       38.79      1.94 o 
  11   3   4       35.58       29.98      3.29 o 
  12   3   4       59.11       68.06      2.47 o 
  13   3   4       29.16       30.52      2.96 o 
  14   3   4        0.36        1.30      1.78 o 
  15   3   4        9.53       11.18      3.73 o 
 -10   4   4       32.35       38.97      3.63 o 
  -9   4   4       46.30       43.54      2.63 o 
  -8   4   4       33.10       31.43      2.22 o 
  -7   4   4       16.51       15.39      2.20 o 
  -6   4   4      563.88      515.53      8.81 o 
  -5   4   4       19.08       15.73      1.25 o 
  -4   4   4       51.34       48.27      1.66 o 
  -3   4   4      181.24      174.56      3.23 o 
  -2   4   4        2.20        2.81      0.80 o 
  -1   4   4        0.02       -0.37      0.51 o 
   0   4   4     1416.45     1570.65     18.15 o 
   1   4   4      349.17      422.16      5.67 o 
   2   4   4        1.80       -0.21      0.47 o 
   3   4   4     2354.73     2503.67     28.53 o 
   4   4   4       92.71       75.28      1.66 o 
   5   4   4      494.12      516.02      6.92 o 
   6   4   4       21.34       18.21      1.13 o 
   7   4   4        6.92        5.89      0.74 o 
   8   4   4      112.13      115.28      2.17 o 
   9   4   4      190.30      193.75      3.41 o 
  10   4   4      328.53      325.33      5.56 o 
  11   4   4        4.70        4.23      1.17 o 
  12   4   4       44.01       40.29      2.65 o 
  13   4   4       13.22       12.64      1.93 o 
  14   4   4        8.10        8.85      3.33 o 
  15   4   4       30.02       39.67      5.26 o 
 -10   5   4      142.74      143.39      5.92 o 
  -9   5   4        1.31        1.15      1.38 o 
  -8   5   4       56.05       49.52      3.15 o 
  -7   5   4       18.79       17.43      1.56 o 
  -6   5   4        0.92        1.76      1.86 o 
  -5   5   4       65.33       67.64      2.70 o 
  -4   5   4      326.70      286.05      4.83 o 
  -3   5   4       92.83       89.60      2.37 o 
  -2   5   4        5.45        6.16      0.84 o 
  -1   5   4      357.86      352.82      4.55 o 
   0   5   4       25.78       26.90      1.16 o 
   1   5   4       81.69       84.67      1.80 o 
   2   5   4      618.73      631.69      7.26 o 
   3   5   4       67.81       90.99      2.37 o 
   4   5   4        0.03        1.25      0.47 o 
   5   5   4      672.88      677.01      7.51 o 
   6   5   4       65.46       68.85      1.70 o 
   7   5   4       65.75       60.81      1.54 o 
   8   5   4      304.64      299.66      3.99 o 
   9   5   4        0.87        0.15      0.67 o 
  10   5   4       24.13       32.57      2.14 o 
  11   5   4      133.18      117.46      4.08 o 
  12   5   4       58.80       58.35      5.26 o 
  13   5   4        8.45        9.88      2.32 o 
  14   5   4        1.86        3.92      2.09 o 
  15   5   4        2.45        1.47      2.09 o 
 -10   6   4        6.84       10.08      3.51 o 
  -9   6   4       22.35       30.20      5.81 o 
  -8   6   4        0.76        0.54      1.68 o 
  -7   6   4       16.90       17.68      1.89 o 
  -6   6   4       25.31       23.63      2.05 o 
  -5   6   4       54.88       54.39      2.61 o 
  -4   6   4      109.13      111.60      2.78 o 
  -3   6   4        9.81       10.34      0.84 o 
  -2   6   4      732.61      695.30      8.03 o 
  -1   6   4      105.69      105.14      1.93 o 
   0   6   4       20.25       25.98      1.02 o 
   1   6   4        9.34       11.25      0.78 o 
   2   6   4        9.33       12.37      0.80 o 
   3   6   4       14.02       10.52      0.79 o 
   4   6   4     1036.90     1059.65     10.43 o 
   5   6   4       41.15       38.23      1.35 o 
   6   6   4      466.71      436.31      5.03 o 
   7   6   4      802.98      778.85      8.05 o 
   8   6   4       12.33       13.93      1.09 o 
   9   6   4       12.82       12.06      1.51 o 
  10   6   4      181.71      179.39      5.89 o 
  11   6   4       30.88       36.65      6.36 o 
  12   6   4        3.51        2.63      1.86 o 
  13   6   4       27.10       30.69      3.25 o 
  14   6   4        4.86       -0.01      1.93 o 
  -9   7   4        2.91       -1.75      1.86 o 
  -8   7   4       11.58       16.75      2.71 o 
  -7   7   4      100.27      108.48      4.86 o 
  -6   7   4        0.70       -0.61      1.75 o 
  -5   7   4       10.19       13.36      2.19 o 
  -4   7   4       60.03       56.46      2.51 o 
  -3   7   4       47.58       44.88      2.22 o 
  -2   7   4       25.64       22.88      3.01 o 
  -1   7   4       29.11       31.04      1.17 o 
   0   7   4        7.79        7.09      0.77 o 
   1   7   4      221.30      222.76      3.26 o 
   2   7   4      748.13      733.73      8.25 o 
   3   7   4      583.88      572.71      8.84 o 
   4   7   4        2.12        2.33      0.67 o 
   5   7   4      305.38      299.87      3.66 o 
   6   7   4      223.87      226.50      4.07 o 
   7   7   4       34.70       31.99      1.32 o 
   8   7   4        0.69       -0.92      0.92 o 
   9   7   4       12.36       10.37      1.48 o 
  10   7   4        3.99        1.61      1.62 o 
  11   7   4        4.89        6.86      2.09 o 
  12   7   4       80.09       66.63      4.34 o 
  13   7   4        7.16        5.87      3.62 o 
  14   7   4        1.15       -1.22      1.93 o 
  -9   8   4        0.62        0.88      3.07 o 
  -8   8   4      109.05      114.77      5.42 o 
  -7   8   4       33.55       32.73      3.17 o 
  -6   8   4        0.72        1.64      1.78 o 
  -5   8   4       38.21       41.45      4.93 o 
  -4   8   4        9.80        7.47      2.16 o 
  -3   8   4        1.06       -0.25      1.06 o 
  -2   8   4      191.67      192.08      4.63 o 
  -1   8   4       22.09       17.82      1.36 o 
   0   8   4        0.55        1.28      0.87 o 
   1   8   4     1135.59     1089.03     11.02 o 
   2   8   4      319.93      307.91      4.17 o 
   3   8   4        0.17        0.64      0.71 o 
   4   8   4       47.28       48.37      2.24 o 
   5   8   4      175.06      175.76      2.91 o 
   6   8   4      134.53      139.41      2.75 o 
   7   8   4      179.05      172.71      3.67 o 
   8   8   4        1.02       -0.21      0.87 o 
   9   8   4       37.33       36.95      2.25 o 
  10   8   4       79.38       79.00      4.26 o 
  11   8   4       20.73       20.39      3.51 o 
  12   8   4        5.26        6.93      1.79 o 
  13   8   4       15.01       18.13      3.02 o 
  14   8   4        8.01        3.94      3.40 o 
  -8   9   4        9.20        7.23      3.51 o 
  -7   9   4       21.18       18.23      2.94 o 
  -6   9   4       64.91       65.43      4.15 o 
  -5   9   4       65.63       65.23      4.93 o 
  -4   9   4        0.89        0.19      1.32 o 
  -3   9   4      196.61      192.77      4.97 o 
  -2   9   4      158.18      150.72      4.34 o 
  -1   9   4       98.22       97.40      4.62 o 
   0   9   4      225.11      228.48      4.54 o 
   1   9   4       39.78       34.47      2.25 o 
   2   9   4      129.58      127.50      3.09 o 
   3   9   4      517.39      503.71      7.44 o 
   4   9   4        2.88        4.13      1.05 o 
   5   9   4        0.01       -0.18      0.89 o 
   6   9   4       54.79       56.80      2.34 o 
   7   9   4      128.32      130.59      3.31 o 
   8   9   4       38.10       38.59      2.02 o 
   9   9   4      251.63      241.62      5.71 o 
  10   9   4        1.41       -1.47      1.47 o 
  11   9   4       26.96       23.91      5.48 o 
  12   9   4        1.50       -0.33      2.14 o 
  13   9   4        4.36        5.37      2.32 o 
  14   9   4        7.52        6.96      4.16 o 
  -7  10   4        3.84        7.67      3.51 o 
  -6  10   4       97.68       89.15      4.95 o 
  -5  10   4       70.99       79.16      4.64 o 
  -4  10   4       70.78       74.42      6.01 o 
  -3  10   4      106.43      107.55      5.02 o 
  -2  10   4        8.06        8.28      1.73 o 
  -1  10   4        2.94        3.64      1.47 o 
   0  10   4      118.24      117.30      4.45 o 
   1  10   4      116.90      113.12      4.59 o 
   2  10   4       67.83       67.99      2.50 o 
   3  10   4        0.03       -0.55      0.94 o 
   4  10   4        4.18        4.20      1.17 o 
   5  10   4      305.77      290.57      7.31 o 
   6  10   4       29.15       29.17      2.37 o 
   7  10   4        3.13        4.31      1.22 o 
   8  10   4       39.69       42.53      2.21 o 
   9  10   4        0.16        0.57      1.29 o 
  10  10   4        4.24        0.72      2.57 o 
  11  10   4       46.27       45.87      3.07 o 
  12  10   4       70.02       76.89      3.83 o 
  13  10   4        0.32       -1.40      1.40 o 
  -6  11   4       27.62       22.79      4.60 o 
  -5  11   4       26.63       30.36      4.05 o 
  -4  11   4        0.11        0.22      1.51 o 
  -3  11   4       58.65       58.98      3.28 o 
  -2  11   4       78.17       73.36      3.50 o 
  -1  11   4        0.07        0.14      1.29 o 
   0  11   4       87.64       84.99      3.58 o 
   1  11   4       32.08       29.08      2.35 o 
   2  11   4        0.27       -0.17      1.07 o 
   3  11   4       53.84       48.83      2.36 o 
   4  11   4       69.02       72.24      3.76 o 
   5  11   4        2.01        1.59      1.15 o 
   6  11   4        9.50        6.89      1.64 o 
   7  11   4       29.98       28.43      4.20 o 
   8  11   4      244.98      237.42      5.15 o 
   9  11   4       56.82       53.30      3.26 o 
  10  11   4       53.36       56.20      3.22 o 
  11  11   4        1.99        0.81      2.05 o 
  12  11   4        0.06        1.15      1.58 o 
  -5  12   4       29.61       30.68      5.04 o 
  -4  12   4       60.25       60.91      5.59 o 
  -3  12   4        0.80        1.09      1.64 o 
  -2  12   4        1.31        3.04      1.67 o 
  -1  12   4       28.43       32.03      2.74 o 
   0  12   4        0.98        0.08      1.63 o 
   1  12   4        6.62        5.74      1.81 o 
   2  12   4       25.36       22.68      2.38 o 
   3  12   4      173.38      174.87      5.63 o 
   4  12   4       16.43       18.51      1.87 o 
   5  12   4      149.78      144.12      4.78 o 
   6  12   4       15.54       16.14      2.09 o 
   7  12   4       18.62       18.85      2.19 o 
   8  12   4       32.16       35.87      3.37 o 
   9  12   4        0.02        0.60      1.78 o 
  10  12   4        2.19        1.05      1.35 o 
  11  12   4       10.99        9.32      2.06 o 
  12  12   4       54.69       48.70      3.50 o 
  -3  13   4        9.06        7.45      2.53 o 
  -2  13   4       77.18       83.40      4.96 o 
  -1  13   4       13.10       16.01      2.35 o 
   0  13   4        4.06        5.87      1.93 o 
   1  13   4      187.52      177.08      5.65 o 
   2  13   4       24.84       21.33      2.57 o 
   3  13   4        0.93        0.43      1.58 o 
   4  13   4        4.70        7.49      1.61 o 
   5  13   4      145.95      144.80      4.80 o 
   6  13   4        0.92       -0.16      1.43 o 
   7  13   4       84.67       86.35      3.96 o 
   8  13   4       22.33       23.55      2.13 o 
   9  13   4        1.18        0.57      1.45 o 
  10  13   4        5.17        6.59      1.87 o 
  -1  14   4        8.55        6.25      2.48 o 
   0  14   4        0.24       -1.78      1.78 o 
   1  14   4       19.53       18.31      3.09 o 
   2  14   4        4.01        2.80      2.24 o 
   3  14   4       95.72      104.60      4.33 o 
   4  14   4        3.59        4.75      1.79 o 
   5  14   4       19.85       13.03      1.90 o 
   6  14   4       11.52       14.84      1.99 o 
   7  14   4        1.99        4.27      1.52 o 
   8  14   4        2.86        4.05      1.56 o 
   9  14   4        4.47        4.75      1.81 o 
   2  15   4       24.70       22.43      4.38 o 
   3  15   4        1.12       -2.00      2.00 o 
   4  15   4        1.67        1.50      1.75 o 
   5  15   4       66.12       68.32      3.34 o 
   6  15   4        3.78        2.34      1.78 o 
  -6 -12   5        0.00       -1.54      1.84 o 
  -5 -12   5       65.03       62.22      3.67 o 
  -4 -12   5        3.21        3.33      1.79 o 
  -3 -12   5        9.09       12.75      2.68 o 
  -2 -12   5        0.09       -2.41      2.63 o 
  -1 -12   5       31.79       33.06      2.89 o 
   0 -12   5       22.16       17.70      3.73 o 
   1 -12   5        0.32       -1.52      2.63 o 
   2 -12   5       95.04       99.72      7.89 o 
  -8 -11   5        5.86        5.92      2.32 o 
  -7 -11   5        3.18       -0.47      1.74 o 
  -6 -11   5       16.86       14.18      2.78 o 
  -5 -11   5       26.24       33.93      2.86 o 
  -4 -11   5       18.11       20.12      2.96 o 
  -3 -11   5      109.46      116.35      5.50 o 
  -2 -11   5       11.22       13.51      2.15 o 
  -1 -11   5       15.96       12.74      2.42 o 
   0 -11   5       61.51       61.78      4.33 o 
   1 -11   5       33.84       35.13      4.16 o 
   2 -11   5        3.18        1.69      1.76 o 
   3 -11   5       42.92       48.44      3.28 o 
   4 -11   5       90.41       91.71      5.33 o 
   5 -11   5        5.47        2.85      2.32 o 
  -9 -10   5        0.08        0.02      1.96 o 
  -8 -10   5        5.95        8.47      1.94 o 
  -7 -10   5       55.38       56.43      3.54 o 
  -6 -10   5        9.23        6.26      2.15 o 
  -5 -10   5        0.63       -1.55      1.55 o 
  -4 -10   5       15.14       22.34      3.51 o 
  -3 -10   5      135.33      140.26      5.81 o 
  -2 -10   5       12.37       16.25      2.06 o 
  -1 -10   5      179.26      172.98      5.18 o 
   0 -10   5       22.02       23.95      2.03 o 
   1 -10   5        2.16        3.91      1.68 o 
   2 -10   5       34.97       45.37      3.72 o 
   3 -10   5       83.01       87.80      3.91 o 
   4 -10   5       13.51        9.44      2.68 o 
   5 -10   5        1.33       -0.59      2.00 o 
   6 -10   5        0.14       -1.01      2.00 o 
 -10  -9   5        0.32        1.61      1.64 o 
  -9  -9   5        9.17        8.62      1.98 o 
  -8  -9   5        0.03        0.05      1.38 o 
  -7  -9   5       28.48       22.98      2.36 o 
  -6  -9   5        5.08        4.06      1.51 o 
  -5  -9   5      132.00      137.91      6.57 o 
  -4  -9   5        2.83        2.32      2.19 o 
  -3  -9   5      151.37      158.15      7.23 o 
  -2  -9   5       34.62       31.54      2.40 o 
  -1  -9   5        3.59        2.67      1.23 o 
   0  -9   5        6.14        4.61      1.33 o 
   1  -9   5       29.33       29.50      1.97 o 
   2  -9   5       23.24       21.93      2.18 o 
   3  -9   5        0.09        1.64      1.47 o 
   4  -9   5       18.73       21.93      3.57 o 
   5  -9   5       53.04       53.68      4.71 o 
   6  -9   5        1.10        0.96      2.09 o 
   7  -9   5       58.99       61.58      6.57 o 
   8  -9   5       13.20        9.64      3.94 o 
 -11  -8   5        5.32        2.50      2.36 o 
 -10  -8   5        0.04       -1.25      1.43 o 
  -9  -8   5       56.29       54.78      3.67 o 
  -8  -8   5        6.60        4.33      1.64 o 
  -7  -8   5      403.27      392.09      8.13 o 
  -6  -8   5       19.52       21.04      2.06 o 
  -5  -8   5       23.09       29.96      3.32 o 
  -4  -8   5       19.01       18.71      2.19 o 
  -3  -8   5      480.03      497.59     11.23 o 
  -2  -8   5        0.94        1.77      1.07 o 
  -1  -8   5       60.86       66.37      2.57 o 
   0  -8   5       49.13       49.65      2.23 o 
   1  -8   5        4.81        3.69      1.17 o 
   2  -8   5        1.10       -0.15      1.74 o 
   3  -8   5       21.99       24.13      1.83 o 
   4  -8   5       96.89      105.99      3.36 o 
   5  -8   5        0.45        0.51      1.20 o 
   6  -8   5       28.86       26.07      2.11 o 
   7  -8   5        4.41        2.88      1.68 o 
   8  -8   5        4.27        2.64      1.74 o 
   9  -8   5       21.10       21.17      3.17 o 
 -11  -7   5       15.81       22.25      4.63 o 
 -10  -7   5       53.93       58.64      3.37 o 
  -9  -7   5        0.48       -0.13      1.30 o 
  -8  -7   5        2.45        4.40      1.51 o 
  -7  -7   5       51.61       52.87      2.87 o 
  -6  -7   5        5.43        3.63      1.35 o 
  -5  -7   5       75.73       79.28      3.02 o 
  -4  -7   5       78.08       77.57      2.90 o 
  -3  -7   5       11.84       14.76      1.26 o 
  -2  -7   5       46.72       48.61      2.04 o 
  -1  -7   5      225.13      235.68      4.81 o 
   0  -7   5       35.67       38.93      1.91 o 
   1  -7   5       72.68       76.09      2.18 o 
   2  -7   5      213.89      222.28      4.73 o 
   3  -7   5      125.61      123.35      2.88 o 
   4  -7   5        0.09       -0.85      0.85 o 
   5  -7   5       98.53      102.13      3.25 o 
   6  -7   5       12.38       11.28      1.61 o 
   7  -7   5       14.78       12.07      2.02 o 
   8  -7   5       72.66       76.12      3.83 o 
   9  -7   5        0.91       -1.38      1.38 o 
  10  -7   5        0.17        1.87      1.73 o 
 -12  -6   5        5.84        7.01      3.29 o 
 -11  -6   5        5.34        7.66      2.21 o 
 -10  -6   5        2.34        1.33      1.45 o 
  -9  -6   5       33.82       32.26      2.90 o 
  -8  -6   5        5.81        6.82      1.60 o 
  -7  -6   5       75.72       80.05      3.20 o 
  -6  -6   5      102.80       99.24      3.46 o 
  -5  -6   5       90.81       88.37      3.94 o 
  -4  -6   5        0.39        0.62      0.82 o 
  -3  -6   5        0.04       -0.68      0.68 o 
  -2  -6   5      206.42      221.59      3.93 o 
  -1  -6   5      649.31      669.11      8.12 o 
   0  -6   5      105.40      110.38      2.54 o 
   1  -6   5      248.87      263.01      3.76 o 
   2  -6   5        2.84        2.28      0.62 o 
   3  -6   5       28.35       26.21      1.28 o 
   4  -6   5      100.95      112.95      3.30 o 
   5  -6   5       35.03       38.97      2.08 o 
   6  -6   5        1.80        0.89      1.11 o 
   7  -6   5      103.06      110.85      4.13 o 
   8  -6   5        1.60        1.53      1.52 o 
   9  -6   5        2.12        1.93      1.82 o 
  10  -6   5       79.41       87.56      4.29 o 
  11  -6   5        1.24       -0.02      1.74 o 
 -12  -5   5        2.92        1.31      3.07 o 
 -11  -5   5       14.32       19.72      4.16 o 
 -10  -5   5       69.23       75.92      4.67 o 
  -9  -5   5        7.18        7.51      2.08 o 
  -8  -5   5        1.23        0.14      1.18 o 
  -7  -5   5       45.89       46.26      2.52 o 
  -6  -5   5       24.23       27.29      1.98 o 
  -5  -5   5      235.24      225.77      4.73 o 
  -4  -5   5      543.11      570.02      7.66 o 
  -3  -5   5      382.41      387.95      5.18 o 
  -2  -5   5       47.09       52.36      1.64 o 
  -1  -5   5       10.16       14.40      1.07 o 
   0  -5   5       22.19       24.60      1.11 o 
   1  -5   5        0.26        0.30      0.52 o 
   2  -5   5      396.65      377.96      3.72 o 
   3  -5   5      287.57      284.20      3.08 o 
   4  -5   5        5.74        2.84      0.85 o 
   5  -5   5        0.68       -0.98      0.98 o 
   6  -5   5       45.98       52.59      4.30 o 
   7  -5   5       13.37       14.81      1.89 o 
   8  -5   5      159.28      166.55      7.54 o 
   9  -5   5       22.17       26.19      2.56 o 
  10  -5   5       31.14       37.40      3.99 o 
  11  -5   5        3.29        1.07      2.13 o 
 -12  -4   5        7.19        6.36      3.51 o 
 -11  -4   5       46.28       43.47      3.86 o 
 -10  -4   5        1.39       -0.44      2.19 o 
  -9  -4   5        0.41       -0.51      1.09 o 
  -8  -4   5       94.05       99.20      3.49 o 
  -7  -4   5      167.96      175.73      5.54 o 
  -6  -4   5       89.93       76.04      2.37 o 
  -5  -4   5     1340.57     1332.55     15.88 o 
  -4  -4   5      321.51      319.31      5.59 o 
  -3  -4   5       31.49       38.62      1.39 o 
  -2  -4   5      251.97      246.03      3.59 o 
  -1  -4   5     1739.09     1759.16     18.05 o 
   0  -4   5        2.85        3.40      0.65 o 
   1  -4   5      442.07      491.49      4.74 o 
   2  -4   5        7.13        7.44      0.58 o 
   3  -4   5       42.14       38.91      1.14 o 
   4  -4   5      948.67      937.21      8.03 o 
   5  -4   5      123.71      110.01      2.93 o 
   6  -4   5        0.65       -0.15      1.05 o 
   7  -4   5        8.90        8.00      1.57 o 
   8  -4   5        2.33        1.25      1.25 o 
   9  -4   5        5.98        6.27      1.68 o 
  10  -4   5      148.10      137.61      7.39 o 
  11  -4   5       91.33       94.53      4.39 o 
  12  -4   5        0.45       -1.00      1.56 o 
 -12  -3   5       34.91       39.89      5.48 o 
 -11  -3   5        4.92        4.22      2.24 o 
 -10  -3   5       19.63       21.72      2.86 o 
  -9  -3   5       19.36       25.18      2.62 o 
  -8  -3   5        2.67        3.72      1.91 o 
  -7  -3   5       53.93       53.26      2.48 o 
  -6  -3   5       74.20       67.92      2.28 o 
  -5  -3   5      204.79      169.28      3.43 o 
  -4  -3   5        9.65       11.52      1.07 o 
  -3  -3   5     1534.25     1596.61     14.90 o 
  -2  -3   5        3.81        4.12      0.72 o 
  -1  -3   5       31.23       25.68      1.46 o 
   0  -3   5       11.96       17.74      2.61 o 
   1  -3   5        4.78        4.85      0.50 o 
   2  -3   5       25.84       21.28      0.74 o 
   3  -3   5      780.69      842.11      6.74 o 
   4  -3   5      171.33      157.19      2.43 o 
   5  -3   5       94.69       87.85      1.79 o 
   6  -3   5      410.41      377.53      7.09 o 
   7  -3   5       62.19       69.90      2.90 o 
   8  -3   5        4.45        1.64      2.14 o 
   9  -3   5       90.81       80.83      6.91 o 
  10  -3   5       88.58       95.21      5.35 o 
  11  -3   5        0.76        1.85      1.60 o 
  12  -3   5      119.00      124.67      4.97 o 
  13  -3   5        0.02        0.93      1.67 o 
 -12  -2   5       16.97       14.25      3.94 o 
 -11  -2   5      211.83      219.20     10.08 o 
 -10  -2   5       14.95       17.95      2.71 o 
  -9  -2   5       10.07       12.74      2.32 o 
  -8  -2   5       60.79       53.68      3.05 o 
  -7  -2   5       28.49       33.69      1.66 o 
  -6  -2   5        1.13       -0.37      0.65 o 
  -5  -2   5      139.91      134.70      2.57 o 
  -4  -2   5      400.90      423.37      5.42 o 
  -3  -2   5       39.83       42.97      1.39 o 
  -2  -2   5      328.26      341.47      4.41 o 
  -1  -2   5       64.59       61.40      1.92 o 
   0  -2   5       23.56       26.32      1.04 o 
   1  -2   5       14.05       13.85      0.84 o 
   2  -2   5       58.54       64.70      1.26 o 
   3  -2   5       85.90       99.30      1.70 o 
   4  -2   5       10.63       15.55      0.73 o 
   5  -2   5       19.66       28.40      0.97 o 
   6  -2   5      227.92      235.88      3.63 o 
   7  -2   5       11.53        9.67      1.30 o 
   8  -2   5       56.73       59.36      2.40 o 
   9  -2   5        0.15       -0.04      1.58 o 
  10  -2   5       24.22       21.96      1.91 o 
  11  -2   5      101.02       94.00      3.37 o 
  12  -2   5        0.90       -0.75      1.46 o 
  13  -2   5       27.62       39.64      3.61 o 
 -12  -1   5       80.97       76.27      6.79 o 
 -11  -1   5        0.70        0.88      2.85 o 
 -10  -1   5       34.01       33.56      4.82 o 
  -9  -1   5       20.49       18.10      2.48 o 
  -8  -1   5       85.52       92.60      4.34 o 
  -7  -1   5        7.06        5.67      1.11 o 
  -6  -1   5      348.44      360.10      4.90 o 
  -5  -1   5      141.37      134.46      3.63 o 
  -4  -1   5        3.28        5.21      0.70 o 
  -3  -1   5      520.57      557.39      9.68 o 
  -2  -1   5       27.30       44.43      1.29 o 
  -1  -1   5      104.98      112.20      2.56 o 
   0  -1   5        0.08        0.47      0.46 o 
   1  -1   5      831.61     1000.87     10.56 o 
   2  -1   5      530.57      610.74      6.73 o 
   3  -1   5       43.00       39.45      1.03 o 
   4  -1   5      841.59      845.78      7.67 o 
   5  -1   5       94.42       91.02      1.41 o 
   6  -1   5     1020.87      975.27      8.91 o 
   7  -1   5        0.08        0.16      0.62 o 
   8  -1   5        8.88        6.72      1.34 o 
   9  -1   5        0.73        0.44      0.99 o 
  10  -1   5      164.70      168.29      4.13 o 
  11  -1   5      133.41      148.25      4.07 o 
  12  -1   5       18.20       19.47      2.02 o 
  13  -1   5      107.86      110.33      5.81 o 
  14  -1   5        3.30        4.05      2.40 o 
 -12   0   5       17.47       19.16      6.36 o 
 -11   0   5       28.04       29.80      6.25 o 
 -10   0   5      154.56      154.32      8.11 o 
  -9   0   5       32.37       34.40      3.10 o 
  -8   0   5       19.63       17.85      2.32 o 
  -7   0   5      195.52      191.97      4.42 o 
  -6   0   5      114.55      108.88      2.67 o 
  -5   0   5       40.60       44.08      1.35 o 
  -4   0   5      277.14      253.47      3.58 o 
  -3   0   5     1491.47     1604.92     18.11 o 
  -2   0   5      527.77      595.58      7.47 o 
  -1   0   5        9.70        9.32      0.59 o 
   0   0   5       62.69       59.40      1.40 o 
   1   0   5       90.56       99.75      1.52 o 
   2   0   5     2273.31     2549.00     25.44 o 
   3   0   5        4.00        1.23      0.74 o 
   4   0   5      252.85      263.04      3.25 o 
   5   0   5       35.67       33.33      0.88 o 
   6   0   5     1046.62     1011.35      9.14 o 
   7   0   5        0.03       -0.42      0.42 o 
   8   0   5      297.28      295.23      4.38 o 
   9   0   5       47.51       46.23      2.28 o 
  10   0   5       15.52       16.94      1.60 o 
  11   0   5      122.34      134.22      3.79 o 
  12   0   5        8.70        9.60      1.65 o 
  13   0   5        9.92       14.39      2.18 o 
  14   0   5        4.23        4.40      2.31 o 
 -12   1   5       52.27       54.82      4.03 o 
 -11   1   5       26.70       30.18      2.65 o 
 -10   1   5       10.81       11.26      1.94 o 
  -9   1   5        5.19        4.65      1.93 o 
  -8   1   5      123.32      121.60      4.96 o 
  -7   1   5       30.45       37.30      2.79 o 
  -6   1   5        4.34        5.93      1.06 o 
  -5   1   5       76.11       74.98      2.04 o 
  -4   1   5        2.26        4.69      0.94 o 
  -3   1   5        9.94       11.99      0.89 o 
  -2   1   5       30.21       47.33      1.28 o 
  -1   1   5     1794.26     1839.64     18.37 o 
   0   1   5       33.52       42.18      1.10 o 
   1   1   5      148.63      127.50      1.97 o 
   2   1   5       51.56       63.40      1.23 o 
   3   1   5        6.13        4.90      0.55 o 
   4   1   5     1241.82     1281.97     14.89 o 
   5   1   5      142.75      143.71      2.42 o 
   6   1   5       15.19       12.89      0.90 o 
   7   1   5      186.25      185.21      2.52 o 
   8   1   5       51.07       52.45      1.53 o 
   9   1   5       50.03       43.91      1.52 o 
  10   1   5      195.82      186.72      4.46 o 
  11   1   5       79.70       79.16      2.84 o 
  12   1   5      162.42      168.28      7.14 o 
  13   1   5       87.81       95.25      4.05 o 
  14   1   5       55.92       67.03      8.44 o 
 -12   2   5        0.63        0.66      2.63 o 
 -11   2   5        0.31       -0.31      1.51 o 
 -10   2   5       13.76       14.00      2.02 o 
  -9   2   5      147.52      141.84      4.42 o 
  -8   2   5       29.47       27.61      2.13 o 
  -7   2   5       57.24       59.42      2.74 o 
  -6   2   5       10.93       10.76      1.47 o 
  -5   2   5       32.93       35.63      1.44 o 
  -4   2   5      327.35      323.76      4.86 o 
  -3   2   5      606.42      598.16      6.89 o 
  -2   2   5      481.66      480.79      5.64 o 
  -1   2   5        7.69       11.32      0.74 o 
   0   2   5      864.65      843.70      9.00 o 
   1   2   5     1088.24     1223.91     13.80 o 
   2   2   5      647.90      648.69      7.94 o 
   3   2   5      299.36      277.89      3.95 o 
   4   2   5        0.19        0.81      0.53 o 
   5   2   5       32.21       34.01      1.90 o 
   6   2   5      262.28      259.57      3.11 o 
   7   2   5       84.62       67.56      1.45 o 
   8   2   5        7.07       12.15      0.87 o 
   9   2   5      140.00      123.51      2.65 o 
  10   2   5       41.17       41.89      1.76 o 
  11   2   5        0.00        2.04      1.06 o 
  12   2   5       11.43       10.82      1.94 o 
  13   2   5        8.71        8.58      1.86 o 
  14   2   5       26.23       26.89      2.70 o 
 -12   3   5        6.52       10.30      3.51 o 
 -11   3   5       92.74       95.86      4.88 o 
 -10   3   5       15.49       18.40      3.61 o 
  -9   3   5       12.11        8.19      1.74 o 
  -8   3   5        0.04       -0.35      1.21 o 
  -7   3   5      484.61      468.31      8.46 o 
  -6   3   5       10.83       14.50      1.56 o 
  -5   3   5       96.01       90.72      2.90 o 
  -4   3   5      116.77      106.24      2.09 o 
  -3   3   5        7.31       12.15      1.04 o 
  -2   3   5       34.49       32.05      1.02 o 
  -1   3   5      265.33      266.18      3.22 o 
   0   3   5      410.93      478.86      5.01 o 
   1   3   5       19.29       35.95      1.27 o 
   2   3   5     1340.04     1443.02     16.12 o 
   3   3   5      730.74      826.49      9.72 o 
   4   3   5     2228.92     2389.37     30.65 o 
   5   3   5       23.87       19.95      0.90 o 
   6   3   5      253.98      254.25      3.29 o 
   7   3   5        1.13        4.61      0.63 o 
   8   3   5      238.25      242.91      3.32 o 
   9   3   5       27.49       21.67      1.50 o 
  10   3   5       15.59       18.72      1.56 o 
  11   3   5      133.81      140.53      3.64 o 
  12   3   5       81.87       78.61      2.98 o 
  13   3   5        0.41        1.32      1.45 o 
  14   3   5       41.53       45.42      3.86 o 
  15   3   5        0.92        2.98      2.09 o 
 -11   4   5       11.22       13.22      2.55 o 
 -10   4   5        7.87        5.67      1.76 o 
  -9   4   5       17.57       21.38      2.18 o 
  -8   4   5       26.32       28.40      2.23 o 
  -7   4   5        0.53        0.15      1.31 o 
  -6   4   5       89.66       83.82      3.86 o 
  -5   4   5      148.22      159.67      4.00 o 
  -4   4   5      432.35      416.56      6.11 o 
  -3   4   5       33.90       35.80      1.27 o 
  -2   4   5       23.17       19.16      1.07 o 
  -1   4   5      589.21      594.41      7.81 o 
   0   4   5      530.65      558.24      6.42 o 
   1   4   5      671.70      698.60      7.71 o 
   2   4   5      164.06      193.68      3.15 o 
   3   4   5       94.84       76.61      2.25 o 
   4   4   5      492.40      482.73      5.55 o 
   5   4   5        0.02        0.28      0.44 o 
   6   4   5       71.18       75.19      1.56 o 
   7   4   5      166.27      150.31      2.68 o 
   8   4   5      178.13      161.47      3.33 o 
   9   4   5       43.64       43.42      1.66 o 
  10   4   5      540.00      502.06      7.53 o 
  11   4   5        3.65        4.90      1.27 o 
  12   4   5       20.88       18.85      1.78 o 
  13   4   5       41.27       42.44      2.82 o 
  14   4   5        0.03        0.62      1.43 o 
  15   4   5       21.21       21.33      3.73 o 
 -10   5   5      152.31      151.63      6.18 o 
  -9   5   5        1.17        1.12      1.46 o 
  -8   5   5        0.04       -0.70      1.56 o 
  -7   5   5       14.14       12.73      1.86 o 
  -6   5   5        5.47        4.24      1.68 o 
  -5   5   5       88.89       77.06      3.55 o 
  -4   5   5      296.95      278.00      5.52 o 
  -3   5   5      246.52      228.97      3.95 o 
  -2   5   5       85.43       72.56      1.99 o 
  -1   5   5        9.93        3.13      0.88 o 
   0   5   5     1313.77     1342.94     14.22 o 
   1   5   5      281.02      334.73      4.43 o 
   2   5   5      224.38      234.67      3.45 o 
   3   5   5      126.20       97.16      1.67 o 
   4   5   5      268.51      288.73      3.63 o 
   5   5   5        0.88       -0.01      0.45 o 
   6   5   5      626.36      627.97      6.59 o 
   7   5   5      127.45      128.54      2.25 o 
   8   5   5      251.71      251.95      3.56 o 
   9   5   5      192.75      183.76      3.23 o 
  10   5   5        4.15        6.52      1.19 o 
  11   5   5       13.39       13.74      1.47 o 
  12   5   5       16.47       14.18      1.89 o 
  13   5   5        9.04       10.76      2.32 o 
  14   5   5        0.03        0.00      1.86 o 
  15   5   5       40.25       45.75      3.95 o 
 -10   6   5        6.43        6.57      3.29 o 
  -9   6   5        3.82        2.32      2.41 o 
  -8   6   5       88.66       94.14      3.77 o 
  -7   6   5        1.56        0.79      1.57 o 
  -6   6   5        5.03        7.00      1.97 o 
  -5   6   5      111.13       91.28      4.09 o 
  -4   6   5       66.59       65.94      3.33 o 
  -3   6   5       29.19       28.92      1.46 o 
  -2   6   5      484.93      462.50      6.62 o 
  -1   6   5       70.05       56.03      1.60 o 
   0   6   5       47.53       61.64      1.64 o 
   1   6   5      253.39      254.79      3.78 o 
   2   6   5       87.20       76.14      2.03 o 
   3   6   5        0.09        2.86      0.63 o 
   4   6   5     1118.06     1081.20     10.01 o 
   5   6   5      396.74      384.58      4.93 o 
   6   6   5        5.83        6.46      1.45 o 
   7   6   5      401.68      393.47      4.76 o 
   8   6   5       20.01       19.37      1.20 o 
   9   6   5       98.10       94.67      2.67 o 
  10   6   5       45.50       43.72      3.17 o 
  11   6   5       23.24       25.16      6.25 o 
  12   6   5        3.37        7.06      2.30 o 
  13   6   5       21.47       26.10      3.17 o 
  14   6   5        3.63        3.23      2.24 o 
  15   6   5        2.07        0.16      2.09 o 
 -10   7   5        0.55       -0.44      3.07 o 
  -9   7   5       59.78       58.95      5.92 o 
  -8   7   5       33.52       34.45      3.24 o 
  -7   7   5       17.04       15.17      2.47 o 
  -6   7   5        9.88        6.86      1.93 o 
  -5   7   5        3.66        4.24      1.78 o 
  -4   7   5       91.68       85.50      3.93 o 
  -3   7   5      236.92      215.99      4.83 o 
  -2   7   5       10.17       12.21      1.02 o 
  -1   7   5       69.73       66.81      1.85 o 
   0   7   5      314.85      305.98      4.07 o 
   1   7   5        0.31       -0.28      0.57 o 
   2   7   5        5.10        6.47      0.78 o 
   3   7   5      574.68      538.39      6.07 o 
   4   7   5      247.89      247.44      3.54 o 
   5   7   5      253.30      236.36      3.12 o 
   6   7   5      933.39      927.58      9.42 o 
   7   7   5      319.95      319.32      4.23 o 
   8   7   5       73.33       73.50      2.37 o 
   9   7   5      249.63      249.76      5.52 o 
  10   7   5      138.83      141.12      4.20 o 
  11   7   5        2.81        1.10      3.62 o 
  12   7   5       26.94       27.07      3.10 o 
  13   7   5        9.19       11.91      2.63 o 
  14   7   5        1.26        2.20      2.74 o 
  -9   8   5        5.12        4.16      3.51 o 
  -8   8   5      116.90      121.05      5.64 o 
  -7   8   5       54.75       53.36      4.16 o 
  -6   8   5        7.08        3.51      2.01 o 
  -5   8   5        5.57        4.89      1.84 o 
  -4   8   5       27.48       26.83      2.71 o 
  -3   8   5       21.28       22.72      1.89 o 
  -2   8   5      140.66      150.24      4.05 o 
  -1   8   5      334.97      307.25      5.28 o 
   0   8   5        0.10        0.29      0.77 o 
   1   8   5      304.97      280.97      4.26 o 
   2   8   5      258.33      253.87      3.74 o 
   3   8   5      135.89      117.82      2.56 o 
   4   8   5       54.11       57.60      1.85 o 
   5   8   5      137.35      134.87      2.75 o 
   6   8   5     1006.86      978.15     10.89 o 
   7   8   5        2.70        3.32      0.87 o 
   8   8   5      387.11      361.87      5.91 o 
   9   8   5       33.22       36.64      2.52 o 
  10   8   5        0.03       -0.86      1.24 o 
  11   8   5        0.09       -1.38      1.47 o 
  12   8   5       23.08       22.87      2.94 o 
  13   8   5        3.85        6.43      2.31 o 
  14   8   5        3.14        7.05      3.18 o 
  -8   9   5       55.02       51.94      5.70 o 
  -7   9   5        9.25        6.81      3.18 o 
  -6   9   5      134.16      139.13      5.88 o 
  -5   9   5        1.39        0.11      1.86 o 
  -4   9   5       40.47       37.10      5.26 o 
  -3   9   5       51.46       55.69      4.03 o 
  -2   9   5       31.32       28.64      2.19 o 
  -1   9   5        0.07        0.44      1.81 o 
   0   9   5      344.00      343.29      5.91 o 
   1   9   5       10.92       10.98      1.33 o 
   2   9   5       86.13       82.44      2.54 o 
   3   9   5       50.84       47.36      1.98 o 
   4   9   5      235.01      238.92      4.53 o 
   5   9   5       19.09       21.53      1.53 o 
   6   9   5      205.65      193.68      4.18 o 
   7   9   5       89.63       84.11      2.71 o 
   8   9   5       49.82       51.81      2.24 o 
   9   9   5        0.22        2.26      1.27 o 
  10   9   5       38.70       42.71      3.97 o 
  11   9   5        0.02       -0.88      1.55 o 
  12   9   5        1.27       -0.86      1.49 o 
  13   9   5       74.10       67.96      6.03 o 
  14   9   5       16.23       14.38      2.94 o 
  -7  10   5        4.15        6.79      3.51 o 
  -6  10   5        1.03       -1.78      1.78 o 
  -5  10   5        1.24        0.26      1.93 o 
  -4  10   5      162.61      168.27      6.33 o 
  -3  10   5        0.89        2.99      1.51 o 
  -2  10   5        6.02        6.81      1.64 o 
  -1  10   5      210.15      189.37      5.10 o 
   0  10   5       82.93       85.15      3.40 o 
   1  10   5       45.73       42.70      2.57 o 
   2  10   5      328.68      316.90      6.79 o 
   3  10   5        8.24        7.33      1.25 o 
   4  10   5        0.19       -0.37      0.96 o 
   5  10   5       37.87       37.72      3.23 o 
   6  10   5      219.77      212.88      5.14 o 
   7  10   5       45.30       44.90      2.53 o 
   8  10   5       65.53       62.80      2.58 o 
   9  10   5       26.54       29.15      3.10 o 
  10  10   5        9.52        9.36      1.77 o 
  11  10   5        3.80        8.72      2.85 o 
  12  10   5        0.83        1.12      1.58 o 
  13  10   5        8.19        8.26      1.99 o 
  -6  11   5        9.30       12.05      3.73 o 
  -5  11   5       94.85       92.05      7.01 o 
  -4  11   5       35.61       39.38      8.00 o 
  -3  11   5        0.14       -1.02      1.43 o 
  -2  11   5       17.09       18.81      2.23 o 
  -1  11   5       64.29       60.34      5.56 o 
   0  11   5       30.82       27.29      3.33 o 
   1  11   5       41.47       43.55      2.78 o 
   2  11   5      167.28      166.53      4.93 o 
   3  11   5       19.45       17.26      1.64 o 
   4  11   5       99.47       94.74      3.11 o 
   5  11   5        0.04       -0.31      1.06 o 
   6  11   5       61.34       57.22      2.91 o 
   7  11   5       39.60       35.58      2.49 o 
   8  11   5       71.54       69.89      3.46 o 
   9  11   5        0.15        0.05      1.11 o 
  10  11   5        7.67        5.69      1.69 o 
  11  11   5       18.54       18.86      3.10 o 
  12  11   5        0.94       -0.58      1.48 o 
  13  11   5      116.97      125.35      4.96 o 
  -5  12   5       10.38       10.74      3.94 o 
  -4  12   5       12.89       15.34      4.16 o 
  -3  12   5       79.64       75.99      7.01 o 
  -2  12   5        5.08        5.57      1.81 o 
  -1  12   5       54.88       55.26      4.90 o 
   0  12   5        5.34        3.00      1.64 o 
   1  12   5       53.66       53.21      3.16 o 
   2  12   5        6.95        6.59      2.37 o 
   3  12   5      113.09      110.06      4.26 o 
   4  12   5       21.84       17.16      1.82 o 
   5  12   5        7.42        9.61      1.59 o 
   6  12   5       84.53       78.85      3.50 o 
   7  12   5       12.12       13.05      1.94 o 
   8  12   5        1.78        2.29      1.51 o 
   9  12   5       66.56       68.69      4.32 o 
  10  12   5       52.32       53.93      9.10 o 
  11  12   5       11.98       17.31      2.47 o 
  12  12   5        0.39       -1.51      1.51 o 
  -3  13   5        7.62       11.51      3.40 o 
  -2  13   5       20.50       20.15      3.62 o 
  -1  13   5       40.19       42.23      3.11 o 
   0  13   5        0.20        0.39      1.43 o 
   1  13   5        1.39        3.12      1.73 o 
   2  13   5       56.56       58.24      3.46 o 
   3  13   5        1.55        0.20      1.71 o 
   4  13   5        2.69        2.20      1.36 o 
   5  13   5       84.86       89.79      3.50 o 
   6  13   5        6.07        4.53      1.67 o 
   7  13   5       17.54       21.16      2.36 o 
   8  13   5        7.43        8.16      1.89 o 
   9  13   5        0.06        3.60      1.64 o 
  10  13   5        4.50        3.71      2.12 o 
  11  13   5       11.53       11.52      2.71 o 
  -1  14   5        9.83       12.71      2.86 o 
   0  14   5       28.93       22.59      3.33 o 
   1  14   5       49.01       48.49      5.92 o 
   2  14   5        4.90        4.19      2.52 o 
   3  14   5       47.08       46.31      4.18 o 
   4  14   5      103.68      105.92      5.58 o 
   5  14   5        0.40       -0.41      1.41 o 
   6  14   5       31.06       27.63      2.95 o 
   7  14   5       11.20        8.44      1.97 o 
   8  14   5        2.82        2.29      1.73 o 
   9  14   5        0.19       -0.76      1.31 o 
   2  15   5       34.13       34.12      3.86 o 
   3  15   5        0.09        1.40      2.19 o 
   4  15   5        2.64        0.07      1.67 o 
   5  15   5       15.20       14.16      3.18 o 
   6  15   5        6.63        6.75      1.76 o 
   7  15   5        6.01        5.74      1.67 o 
  -4 -12   6       15.25       14.40      3.24 o 
  -3 -12   6        9.37        7.34      2.48 o 
  -2 -12   6       16.87       16.54      2.94 o 
  -1 -12   6        0.66       -1.53      2.63 o 
   0 -12   6       30.40       23.67      4.82 o 
   1 -12   6       12.71        4.45      2.74 o 
  -7 -11   6        0.21        1.91      1.90 o 
  -6 -11   6        0.68        1.90      1.93 o 
  -5 -11   6       14.02       15.80      3.97 o 
  -4 -11   6       27.04       26.14      5.37 o 
  -3 -11   6        3.24        4.12      3.73 o 
  -2 -11   6      108.27      108.61      5.42 o 
  -1 -11   6       10.76       10.68      2.55 o 
   0 -11   6        2.97        1.45      2.19 o 
   1 -11   6       80.17       71.85      9.10 o 
   2 -11   6       28.75       32.01      2.85 o 
   3 -11   6        7.44       11.28      2.78 o 
   4 -11   6        5.50        5.07      2.62 o 
  -8 -10   6        8.12        6.17      1.83 o 
  -7 -10   6       12.10       10.89      2.53 o 
  -6 -10   6       92.77       80.15      4.88 o 
  -5 -10   6        0.05        0.99      1.86 o 
  -4 -10   6        2.78        1.31      2.63 o 
  -3 -10   6       82.74       80.98      4.65 o 
  -2 -10   6       47.32       52.84      3.86 o 
  -1 -10   6      125.78      120.53      5.42 o 
   0 -10   6        7.42        7.80      1.60 o 
   1 -10   6        2.13        3.06      1.59 o 
   2 -10   6        0.03       -1.57      1.61 o 
   3 -10   6       98.96       96.84      6.77 o 
   4 -10   6       10.25       11.02      3.62 o 
   5 -10   6       97.02       92.99      7.56 o 
   6 -10   6        4.98       -0.22      3.07 o 
  -9  -9   6        4.82        5.18      1.76 o 
  -8  -9   6       26.44       22.62      2.62 o 
  -7  -9   6       19.79       18.75      4.21 o 
  -6  -9   6        0.13       -1.22      1.22 o 
  -5  -9   6       28.10       26.92      2.93 o 
  -4  -9   6      289.08      296.29     13.81 o 
  -3  -9   6        4.09        3.89      1.93 o 
  -2  -9   6       72.58       65.87      7.12 o 
  -1  -9   6        1.87        0.77      1.20 o 
   0  -9   6       73.73       79.15      2.98 o 
   1  -9   6       92.40       96.84      3.27 o 
   2  -9   6      146.69      152.93      4.83 o 
   3  -9   6        1.78        1.29      1.56 o 
   4  -9   6       45.45       47.14      3.87 o 
   5  -9   6       98.47      100.29      7.89 o 
   6  -9   6       19.15       19.97      3.10 o 
   7  -9   6        9.25        6.36      3.51 o 
 -10  -8   6        0.01        0.52      1.58 o 
  -9  -8   6       27.61       28.34      2.65 o 
  -8  -8   6        0.91        1.12      1.47 o 
  -7  -8   6       14.62       15.61      2.13 o 
  -6  -8   6       42.84       36.49      3.28 o 
  -5  -8   6       22.82       19.96      2.02 o 
  -4  -8   6       61.90       70.66      3.93 o 
  -3  -8   6       31.37       41.72      3.17 o 
  -2  -8   6       68.68       73.88      3.31 o 
  -1  -8   6        1.68       -0.72      1.02 o 
   0  -8   6       10.95       11.58      1.46 o 
   1  -8   6        0.06       -1.01      1.01 o 
   2  -8   6        4.26        4.55      1.55 o 
   3  -8   6       14.20       14.59      1.63 o 
   4  -8   6      149.71      155.99      4.88 o 
   5  -8   6        5.22        2.17      1.34 o 
   6  -8   6       14.73       13.95      1.82 o 
   7  -8   6       13.18       12.23      2.19 o 
   8  -8   6        0.69        0.89      1.67 o 
 -11  -7   6        8.77        5.69      4.08 o 
 -10  -7   6       71.32       76.01      5.83 o 
  -9  -7   6       20.88       19.70      2.27 o 
  -8  -7   6      123.51      126.05      7.70 o 
  -7  -7   6      148.84      147.30      4.64 o 
  -6  -7   6       30.46       30.69      2.35 o 
  -5  -7   6       23.14       25.12      2.55 o 
  -4  -7   6       96.68      100.16      3.36 o 
  -3  -7   6      122.74      118.09      4.07 o 
  -2  -7   6        9.50        9.31      1.51 o 
  -1  -7   6       49.04       55.91      2.27 o 
   0  -7   6       25.11       25.44      1.70 o 
   1  -7   6        4.57        3.30      1.11 o 
   2  -7   6      107.10      115.91      2.76 o 
   3  -7   6       33.17       37.63      1.80 o 
   4  -7   6        0.07        0.54      0.95 o 
   5  -7   6       13.75       15.34      1.87 o 
   6  -7   6        0.73        2.08      1.26 o 
   7  -7   6       61.27       67.49      3.50 o 
   8  -7   6        9.03        8.11      2.12 o 
   9  -7   6       41.85       49.41      3.42 o 
  10  -7   6        7.53        5.33      1.96 o 
 -11  -6   6       57.13       57.20      6.14 o 
 -10  -6   6        4.48        1.90      2.36 o 
  -9  -6   6        6.46        5.52      2.11 o 
  -8  -6   6       20.00       27.60      2.35 o 
  -7  -6   6       46.82       50.04      2.78 o 
  -6  -6   6       22.31       21.88      2.02 o 
  -5  -6   6      180.51      179.87      6.79 o 
  -4  -6   6        0.01       -0.20      0.82 o 
  -3  -6   6        1.53       -0.07      0.84 o 
  -2  -6   6      255.38      275.39      5.64 o 
  -1  -6   6       34.74       36.65      2.10 o 
   0  -6   6       20.98       21.31      1.33 o 
   1  -6   6      293.30      313.24      4.31 o 
   2  -6   6       34.43       40.13      1.40 o 
   3  -6   6       23.10       26.53      1.42 o 
   4  -6   6      128.64      123.55      2.90 o 
   5  -6   6      306.22      310.57      5.86 o 
   6  -6   6        1.20        2.83      1.21 o 
   7  -6   6      213.35      221.12      6.25 o 
   8  -6   6       20.80       15.44      3.08 o 
   9  -6   6       37.76       38.54      3.03 o 
  10  -6   6       43.01       41.57      3.86 o 
 -12  -5   6        0.55        2.41      3.07 o 
 -11  -5   6        2.14       -1.31      2.41 o 
 -10  -5   6        0.02       -0.34      1.68 o 
  -9  -5   6       21.32       25.12      2.51 o 
  -8  -5   6       12.16       11.79      1.73 o 
  -7  -5   6       27.40       23.50      2.06 o 
  -6  -5   6      208.47      188.92      6.66 o 
  -5  -5   6       36.52       39.89      2.14 o 
  -4  -5   6        0.29        0.99      0.88 o 
  -3  -5   6      175.19      176.43      3.47 o 
  -2  -5   6      474.70      484.57      6.77 o 
  -1  -5   6        2.40        2.43      0.92 o 
   0  -5   6      437.70      444.34      5.91 o 
   1  -5   6       42.81       43.47      1.61 o 
   2  -5   6      107.83      113.30      2.25 o 
   3  -5   6      426.21      464.19      4.79 o 
   4  -5   6        0.09       -0.66      0.79 o 
   5  -5   6       37.02       39.32      2.05 o 
   6  -5   6       16.11       20.88      1.98 o 
   7  -5   6      109.44      108.72      4.02 o 
   8  -5   6        0.47        1.12      1.38 o 
   9  -5   6      218.95      215.45      7.44 o 
  10  -5   6       22.16       25.80      3.06 o 
  11  -5   6       23.44       31.50      2.99 o 
 -12  -4   6        2.58        1.75      2.85 o 
 -11  -4   6       73.09       79.99      7.01 o 
 -10  -4   6       40.85       44.28      3.87 o 
  -9  -4   6        0.03        0.40      1.23 o 
  -8  -4   6        6.54        5.35      1.73 o 
  -7  -4   6       77.48       87.18      3.28 o 
  -6  -4   6       32.70       35.28      2.02 o 
  -5  -4   6      338.08      356.50      6.56 o 
  -4  -4   6       70.81       59.50      1.97 o 
  -3  -4   6       32.64       32.86      1.40 o 
  -2  -4   6        0.86        0.71      0.75 o 
  -1  -4   6       99.68       92.25      2.07 o 
   0  -4   6      381.91      416.36      5.34 o 
   1  -4   6      160.56      168.10      2.31 o 
   2  -4   6      544.10      562.13      5.37 o 
   3  -4   6      394.63      378.96      3.96 o 
   4  -4   6      114.36      103.30      1.91 o 
   5  -4   6       12.91       13.67      1.37 o 
   6  -4   6        2.25        3.21      1.25 o 
   7  -4   6        0.70        1.50      1.18 o 
   8  -4   6       20.14       17.54      2.06 o 
   9  -4   6       32.01       29.49      2.56 o 
  10  -4   6        2.24        4.73      1.67 o 
  11  -4   6      221.52      227.69      7.96 o 
  12  -4   6        1.08       -1.60      1.60 o 
 -11  -3   6        0.16        1.79      2.09 o 
 -10  -3   6        2.92        4.09      2.85 o 
  -9  -3   6       93.46       98.67      4.14 o 
  -8  -3   6        5.56        6.48      1.38 o 
  -7  -3   6        0.06       -0.14      0.89 o 
  -6  -3   6      186.21      185.39      3.76 o 
  -5  -3   6       11.08        7.00      1.11 o 
  -4  -3   6      262.15      298.50      4.91 o 
  -3  -3   6     1218.25     1249.68     13.15 o 
  -2  -3   6      793.42      814.58      9.03 o 
  -1  -3   6      137.45      151.17      2.42 o 
   0  -3   6      453.13      467.74      5.42 o 
   1  -3   6        4.26        9.99      0.70 o 
   2  -3   6        4.12        4.47      0.55 o 
   3  -3   6      125.82      130.27      1.86 o 
   4  -3   6        7.37        9.41      0.68 o 
   5  -3   6       80.88       81.34      2.87 o 
   6  -3   6       25.40       22.77      1.85 o 
   7  -3   6       67.36       65.82      2.94 o 
   8  -3   6        5.94        7.68      1.56 o 
   9  -3   6      201.37      205.64      5.65 o 
  10  -3   6       10.71        9.45      1.93 o 
  11  -3   6        0.50       -1.10      1.45 o 
  12  -3   6        3.40        1.89      1.76 o 
  13  -3   6        0.85        1.09      1.80 o 
 -12  -2   6        5.60        2.41      3.29 o 
 -11  -2   6        3.55        3.47      2.15 o 
 -10  -2   6       58.92       65.87      4.34 o 
  -9  -2   6       40.76       43.99      4.27 o 
  -8  -2   6       26.72       27.30      2.13 o 
  -7  -2   6       99.76      101.94      6.57 o 
  -6  -2   6      142.55      134.26      2.77 o 
  -5  -2   6       63.97       68.54      2.18 o 
  -4  -2   6      905.82      880.60     10.99 o 
  -3  -2   6       56.41       51.23      1.62 o 
  -2  -2   6       39.34       40.64      1.22 o 
  -1  -2   6       99.53      104.69      3.38 o 
   0  -2   6       41.22       49.14      1.32 o 
   1  -2   6      124.74      147.89      2.12 o 
   2  -2   6      141.57      150.87      2.14 o 
   3  -2   6       57.74       64.09      1.56 o 
   4  -2   6        8.23        8.96      0.73 o 
   5  -2   6     1389.71     1324.25     11.74 o 
   6  -2   6       86.36       72.72      2.35 o 
   7  -2   6        0.68        1.77      0.93 o 
   8  -2   6       42.76       42.88      2.13 o 
   9  -2   6      179.69      180.35      8.00 o 
  10  -2   6      116.97      119.53      7.43 o 
  11  -2   6      132.12      131.88      5.76 o 
  12  -2   6       66.97       63.18      3.66 o 
  13  -2   6        3.73        6.18      2.34 o 
 -12  -1   6        3.68        4.60      3.07 o 
 -11  -1   6       49.75       54.73      8.33 o 
 -10  -1   6        3.12        5.51      2.63 o 
  -9  -1   6      111.48      119.67      5.27 o 
  -8  -1   6       25.91       23.97      6.14 o 
  -7  -1   6       51.79       57.54      2.60 o 
  -6  -1   6       33.79       36.28      1.54 o 
  -5  -1   6        2.58        6.46      0.83 o 
  -4  -1   6        9.93        8.99      0.90 o 
  -3  -1   6      136.35      130.97      2.56 o 
  -2  -1   6      373.10      370.98      4.77 o 
  -1  -1   6        3.20        2.18      0.67 o 
   0  -1   6      223.44      234.63      3.42 o 
   1  -1   6      118.28      130.90      2.06 o 
   2  -1   6       74.89       84.04      1.70 o 
   3  -1   6       32.18       31.17      0.99 o 
   4  -1   6      165.82      189.63      2.46 o 
   5  -1   6     1042.37     1055.33      9.56 o 
   6  -1   6      129.95      120.63      2.28 o 
   7  -1   6      243.69      225.28      4.33 o 
   8  -1   6        0.31       -0.17      0.89 o 
   9  -1   6        1.88        2.10      1.24 o 
  10  -1   6       41.06       37.36      2.23 o 
  11  -1   6       98.78      105.29      3.54 o 
  12  -1   6        7.08        8.55      1.69 o 
  13  -1   6       20.11       23.11      3.33 o 
  14  -1   6        8.12        8.79      2.62 o 
 -12   0   6        1.58        0.63      2.09 o 
 -11   0   6        2.65        1.97      2.00 o 
 -10   0   6       10.45       13.04      4.05 o 
  -9   0   6      263.06      257.12      7.90 o 
  -8   0   6        2.20        0.13      1.75 o 
  -7   0   6      112.94      112.25      3.45 o 
  -6   0   6       14.26       16.57      1.74 o 
  -5   0   6       35.32       40.68      1.52 o 
  -4   0   6       15.85       15.93      1.02 o 
  -3   0   6      417.52      414.53      7.15 o 
  -2   0   6        9.73        9.44      0.75 o 
  -1   0   6        1.74        0.38      0.48 o 
   0   0   6       11.34        9.78      0.76 o 
   1   0   6        7.10       10.66      0.67 o 
   2   0   6       35.30       51.80      1.22 o 
   3   0   6       10.15        8.46      0.63 o 
   4   0   6      185.59      190.40      2.81 o 
   5   0   6      766.88      729.08      7.62 o 
   6   0   6      117.18      128.83      1.83 o 
   7   0   6       32.60       39.42      2.30 o 
   8   0   6       14.42       15.65      1.46 o 
   9   0   6      281.06      282.03      5.22 o 
  10   0   6       11.34       13.94      1.55 o 
  11   0   6        0.28       -0.44      1.27 o 
  12   0   6       87.19       85.51      3.25 o 
  13   0   6       58.12       63.87      3.58 o 
  14   0   6        1.49        2.30      2.15 o 
 -12   1   6        0.30       -1.78      1.78 o 
 -11   1   6       21.59       26.24      3.73 o 
 -10   1   6       40.64       39.79      2.85 o 
  -9   1   6        8.11        5.69      3.51 o 
  -8   1   6       15.46       12.28      2.17 o 
  -7   1   6      116.51      118.43      5.70 o 
  -6   1   6        7.58        4.50      1.12 o 
  -5   1   6      158.49      165.32      4.65 o 
  -4   1   6       16.80       19.88      1.37 o 
  -3   1   6      162.85      180.47      2.96 o 
  -2   1   6       20.27       16.01      1.31 o 
  -1   1   6     1291.43     1339.08     13.85 o 
   0   1   6        2.34        1.00      0.65 o 
   1   1   6      806.91      855.81     10.91 o 
   2   1   6        0.50        0.90      0.43 o 
   3   1   6       18.31       16.59      0.84 o 
   4   1   6     1170.55     1229.73     14.49 o 
   5   1   6     1780.99     1786.27     20.55 o 
   6   1   6       35.61       33.13      1.01 o 
   7   1   6       14.11       19.28      1.18 o 
   8   1   6      391.80      353.02      4.55 o 
   9   1   6        3.23        4.99      1.27 o 
  10   1   6       16.14       16.80      1.53 o 
  11   1   6        1.21        1.77      1.20 o 
  12   1   6       25.43       29.65      3.06 o 
  13   1   6        6.13        6.69      1.83 o 
  14   1   6       20.27       24.62      3.44 o 
 -12   2   6       13.75       12.74      2.71 o 
 -11   2   6       20.28       21.35      2.94 o 
 -10   2   6       13.16       11.34      1.98 o 
  -9   2   6       63.78       64.85      3.25 o 
  -8   2   6       14.89       18.93      2.40 o 
  -7   2   6      145.32      149.12      4.42 o 
  -6   2   6       56.57       57.33      2.65 o 
  -5   2   6       51.30       57.55      1.90 o 
  -4   2   6        0.31        0.74      0.72 o 
  -3   2   6       34.89       31.72      1.51 o 
  -2   2   6      153.32      159.26      2.63 o 
  -1   2   6       38.90       45.38      1.58 o 
   0   2   6      310.92      259.35      3.50 o 
   1   2   6      416.26      398.45      5.25 o 
   2   2   6      504.60      515.00      5.34 o 
   3   2   6      174.07      188.78      2.70 o 
   4   2   6       59.16       52.05      1.68 o 
   5   2   6       89.23       84.39      2.14 o 
   6   2   6      324.89      326.59      4.79 o 
   7   2   6      960.61      905.57      9.17 o 
   8   2   6      201.55      152.56      2.57 o 
   9   2   6        5.10        6.20      1.03 o 
  10   2   6        1.02       -0.55      0.78 o 
  11   2   6      116.57      125.34      4.49 o 
  12   2   6      128.89      125.58      4.39 o 
  13   2   6       71.49       74.93      3.75 o 
  14   2   6       17.47       20.48      2.91 o 
 -11   3   6        0.03        2.54      2.09 o 
 -10   3   6       36.13       37.58      2.82 o 
  -9   3   6       38.21       36.26      3.70 o 
  -8   3   6        3.12        3.75      1.43 o 
  -7   3   6      155.36      156.32      4.46 o 
  -6   3   6      123.21      113.59      4.43 o 
  -5   3   6       80.05       82.10      2.94 o 
  -4   3   6      149.60      156.09      4.81 o 
  -3   3   6       37.79       40.79      2.15 o 
  -2   3   6       13.42       13.08      1.07 o 
  -1   3   6      228.21      208.10      3.43 o 
   0   3   6       75.94       69.22      1.92 o 
   1   3   6       45.60       32.52      1.15 o 
   2   3   6     1142.96     1177.70     13.50 o 
   3   3   6      111.73      105.61      2.22 o 
   4   3   6      721.63      788.74      8.70 o 
   5   3   6      300.80      295.56      3.63 o 
   6   3   6       33.07       35.60      1.30 o 
   7   3   6      467.58      429.39      5.87 o 
   8   3   6      105.89      106.37      2.08 o 
   9   3   6      598.75      552.49      7.91 o 
  10   3   6        5.13        4.26      1.09 o 
  11   3   6        1.21        4.33      1.20 o 
  12   3   6        1.34        3.69      1.31 o 
  13   3   6       52.72       56.40      3.25 o 
  14   3   6        2.50        1.47      1.64 o 
  15   3   6       17.66       15.40      2.86 o 
 -11   4   6       69.84       70.17      4.71 o 
 -10   4   6       10.55       12.87      2.05 o 
  -9   4   6       26.68       25.55      3.90 o 
  -8   4   6       89.74       80.12      3.45 o 
  -7   4   6      149.44      138.92      4.21 o 
  -6   4   6        7.88       12.49      3.94 o 
  -5   4   6      260.04      256.38      9.55 o 
  -4   4   6       70.87       69.10      1.84 o 
  -3   4   6       29.97       26.05      1.18 o 
  -2   4   6      293.93      280.42      4.44 o 
  -1   4   6        0.47        0.48      0.52 o 
   0   4   6       16.25       26.82      0.88 o 
   1   4   6      626.37      671.91      6.85 o 
   2   4   6      476.32      582.80      6.63 o 
   3   4   6      669.52      660.54      9.02 o 
   4   4   6      654.06      644.69      8.19 o 
   5   4   6        0.10        0.62      0.50 o 
   6   4   6      192.03      171.01      2.77 o 
   7   4   6      272.49      281.98      4.09 o 
   8   4   6        9.60       17.96      1.15 o 
   9   4   6       23.97       20.19      1.29 o 
  10   4   6       55.63       55.09      2.27 o 
  11   4   6      108.79      102.65      3.17 o 
  12   4   6       37.18       40.49      2.30 o 
  13   4   6       11.37       12.64      1.74 o 
  14   4   6        0.16        0.22      1.86 o 
  15   4   6       18.43       18.69      2.93 o 
 -10   5   6       56.51       62.11      4.10 o 
  -9   5   6        3.50        3.51      1.56 o 
  -8   5   6       12.19       12.95      1.93 o 
  -7   5   6        2.73        4.16      1.38 o 
  -6   5   6        3.58        2.53      1.75 o 
  -5   5   6        3.93        2.52      1.86 o 
  -4   5   6       22.96       23.17      1.76 o 
  -3   5   6      579.73      565.40      7.85 o 
  -2   5   6      112.20      110.66      4.27 o 
  -1   5   6      390.03      384.78      5.07 o 
   0   5   6      417.49      426.57      5.45 o 
   1   5   6       70.96       84.31      1.85 o 
   2   5   6        5.57        5.67      0.68 o 
   3   5   6      418.75      455.52      5.53 o 
   4   5   6      305.62      296.50      3.48 o 
   5   5   6        0.01        0.10      0.46 o 
   6   5   6      967.07      900.40     10.47 o 
   7   5   6      113.35      103.66      2.25 o 
   8   5   6        0.47        1.97      0.78 o 
   9   5   6      229.89      216.31      3.38 o 
  10   5   6       28.60       30.60      1.60 o 
  11   5   6        0.02        0.20      1.04 o 
  12   5   6       34.42       34.34      2.11 o 
  13   5   6        0.58        0.88      1.86 o 
  14   5   6       75.14       83.14      4.80 o 
  15   5   6       41.03       37.04      5.26 o 
 -10   6   6        1.96       -0.22      3.07 o 
  -9   6   6       31.60       33.22      2.76 o 
  -8   6   6       98.66      102.03      3.99 o 
  -7   6   6       41.74       46.92      4.34 o 
  -6   6   6        0.20        0.33      1.55 o 
  -5   6   6       53.20       48.55      3.24 o 
  -4   6   6      104.65       91.54      3.93 o 
  -3   6   6      208.62      193.23      3.76 o 
  -2   6   6      118.97      107.01      2.62 o 
  -1   6   6      194.38      192.57      3.37 o 
   0   6   6     1111.35     1105.35     12.18 o 
   1   6   6       28.10       26.71      1.54 o 
   2   6   6      455.90      399.63      5.30 o 
   3   6   6        8.18        6.48      0.81 o 
   4   6   6      660.34      622.28      7.29 o 
   5   6   6      425.60      432.07      4.71 o 
   6   6   6        2.04        2.88      0.64 o 
   7   6   6       24.65       20.88      1.23 o 
   8   6   6       68.75       70.81      2.07 o 
   9   6   6      108.19      102.05      2.87 o 
  10   6   6        0.12        1.50      1.12 o 
  11   6   6      167.69      162.41      4.67 o 
  12   6   6       28.29       23.67      2.96 o 
  13   6   6        2.60        6.23      2.24 o 
  14   6   6       98.46      102.71      5.26 o 
  15   6   6       63.03       64.15      4.57 o 
  -9   7   6      128.01      135.88      8.33 o 
  -8   7   6       35.32       38.95      3.71 o 
  -7   7   6        7.11        7.61      1.80 o 
  -6   7   6       15.10       13.97      2.40 o 
  -5   7   6       12.74       14.25      2.24 o 
  -4   7   6        1.23        1.42      1.55 o 
  -3   7   6       82.53       82.47      2.93 o 
  -2   7   6       46.33       43.41      1.85 o 
  -1   7   6       12.78       14.48      1.09 o 
   0   7   6     1722.62     1620.29     25.56 o 
   1   7   6       62.47       66.61      1.94 o 
   2   7   6        2.80        3.68      0.74 o 
   3   7   6       28.71       32.01      1.68 o 
   4   7   6      640.32      640.27      7.07 o 
   5   7   6       81.71       71.40      1.67 o 
   6   7   6      320.85      307.03      4.11 o 
   7   7   6      233.34      234.29      3.76 o 
   8   7   6       82.33       86.95      2.63 o 
   9   7   6       13.80       13.69      1.37 o 
  10   7   6        0.05        1.84      1.36 o 
  11   7   6        0.29       -0.81      3.84 o 
  12   7   6       39.45       37.61      4.60 o 
  13   7   6        0.87        1.68      1.93 o 
  14   7   6       22.35       24.40      3.25 o 
  -9   8   6       29.94       34.41      5.04 o 
  -8   8   6        5.10       -0.88      2.63 o 
  -7   8   6       75.70       69.47      6.14 o 
  -6   8   6       25.95       20.98      2.94 o 
  -5   8   6        2.67        2.74      1.86 o 
  -4   8   6      165.18      163.89      6.36 o 
  -3   8   6       83.55       91.43      3.57 o 
  -2   8   6       90.71       89.85      3.17 o 
  -1   8   6      313.44      299.64      5.20 o 
   0   8   6       70.10       69.24      2.05 o 
   1   8   6       13.82       12.25      1.13 o 
   2   8   6      302.40      272.33      3.82 o 
   3   8   6      126.80      129.88      2.68 o 
   4   8   6        6.66        9.61      1.07 o 
   5   8   6      320.75      299.10      4.46 o 
   6   8   6        2.32        1.80      0.87 o 
   7   8   6        3.86        3.55      0.89 o 
   8   8   6      229.41      214.73      4.60 o 
   9   8   6        0.37        0.36      1.18 o 
  10   8   6        2.72        2.18      1.61 o 
  11   8   6       25.81       28.06      3.02 o 
  12   8   6        1.49        0.66      2.63 o 
  13   8   6        6.05        3.08      2.09 o 
  14   8   6       47.35       53.49      4.34 o 
  -8   9   6        0.17       -0.66      2.85 o 
  -7   9   6       26.49       27.83      4.60 o 
  -6   9   6       12.91       12.35      2.62 o 
  -5   9   6       46.92       55.80      3.93 o 
  -4   9   6       10.47       12.00      2.74 o 
  -3   9   6       38.52       39.76      2.51 o 
  -2   9   6       36.90       36.40      2.36 o 
  -1   9   6      153.07      144.48      6.31 o 
   0   9   6      134.61      129.80      5.75 o 
   1   9   6      300.14      294.14      5.31 o 
   2   9   6        8.51        8.69      1.20 o 
   3   9   6        0.12        0.13      0.75 o 
   4   9   6      341.63      323.29      5.79 o 
   5   9   6      192.49      196.00      4.07 o 
   6   9   6        2.44        2.91      0.94 o 
   7   9   6      282.10      278.49      5.02 o 
   8   9   6       11.91       13.34      2.59 o 
   9   9   6       12.42       12.27      1.73 o 
  10   9   6        2.67        2.38      1.43 o 
  11   9   6       18.75       15.78      2.62 o 
  12   9   6       15.82       18.86      4.27 o 
  13   9   6       19.03       18.73      3.02 o 
  14   9   6       15.07       17.40      4.93 o 
  -7  10   6       23.91       24.77      4.60 o 
  -6  10   6        2.65        1.75      3.07 o 
  -5  10   6        4.89        3.05      2.24 o 
  -4  10   6       23.31       23.00      3.02 o 
  -3  10   6       27.90       28.51      4.03 o 
  -2  10   6       16.69       16.67      2.02 o 
  -1  10   6      128.37      131.55      4.24 o 
   0  10   6      121.65      105.59      3.78 o 
   1  10   6        4.05        1.97      1.35 o 
   2  10   6        7.06        7.12      1.48 o 
   3  10   6      159.98      162.22      3.76 o 
   4  10   6        0.04        0.59      0.98 o 
   5  10   6        2.40        2.45      1.11 o 
   6  10   6       50.83       46.08      1.93 o 
   7  10   6      158.66      156.14      4.42 o 
   8  10   6       13.48       17.10      1.96 o 
   9  10   6       15.83       16.26      2.02 o 
  10  10   6        3.60        0.60      1.42 o 
  11  10   6        0.01        0.58      1.78 o 
  12  10   6       42.60       40.89      5.15 o 
  13  10   6        0.17        0.18      1.58 o 
  -6  11   6       34.14       44.49      5.70 o 
  -5  11   6       21.91       17.53      4.16 o 
  -4  11   6        2.71       -0.11      2.09 o 
  -3  11   6       14.84       10.30      2.02 o 
  -2  11   6      142.37      140.10      4.67 o 
  -1  11   6       30.75       32.69      2.56 o 
   0  11   6       13.74       19.39      2.14 o 
   1  11   6       48.71       46.70      3.26 o 
   2  11   6       97.02       93.54      3.88 o 
   3  11   6       37.73       33.86      2.52 o 
   4  11   6       40.76       40.01      2.23 o 
   5  11   6       23.45       21.53      3.05 o 
   6  11   6       57.82       61.35      3.16 o 
   7  11   6       21.01       16.83      2.02 o 
   8  11   6       24.52       24.37      2.19 o 
   9  11   6       27.05       23.52      2.23 o 
  10  11   6        4.86        5.14      2.00 o 
  11  11   6       67.98       69.58      3.64 o 
  12  11   6        0.53        3.02      2.24 o 
  13  11   6       13.29       16.97      2.51 o 
  -5  12   6       19.50       12.27      4.16 o 
  -4  12   6        9.93        4.38      3.51 o 
  -3  12   6       34.30       37.40      4.20 o 
  -2  12   6       16.66       16.39      2.67 o 
  -1  12   6        2.90        2.55      1.64 o 
   0  12   6       96.07       83.36      4.22 o 
   1  12   6       54.49       52.97      3.19 o 
   2  12   6        0.36        2.39      1.51 o 
   3  12   6        3.03        4.64      1.80 o 
   4  12   6       92.49       97.24      4.37 o 
   5  12   6        9.16        9.85      1.56 o 
   6  12   6       20.01       21.42      2.14 o 
   7  12   6       73.75       76.31      3.50 o 
   8  12   6        0.01       -1.25      1.25 o 
   9  12   6        0.84       -0.25      1.43 o 
  10  12   6       19.28       19.64      2.84 o 
  11  12   6        8.60        8.11      2.48 o 
  12  12   6       33.93       38.58      3.78 o 
  -3  13   6        0.85       -2.85      2.85 o 
  -2  13   6       40.10       36.19      3.84 o 
  -1  13   6       12.36       13.01      2.78 o 
   0  13   6       20.99       23.79      2.60 o 
   1  13   6        8.98       11.13      2.57 o 
   2  13   6       57.74       62.74      3.58 o 
   3  13   6       44.61       40.31      3.72 o 
   4  13   6        0.57       -0.54      1.38 o 
   5  13   6       36.58       39.03      2.42 o 
   6  13   6       32.43       36.97      3.91 o 
   7  13   6        0.02       -0.83      1.38 o 
   8  13   6       40.64       39.56      2.90 o 
   9  13   6       17.40       18.54      2.30 o 
  10  13   6        0.43       -0.82      1.93 o 
  11  13   6       20.25       24.66      3.24 o 
  -1  14   6        0.23       -1.53      2.01 o 
   0  14   6        9.78       13.86      2.86 o 
   1  14   6       44.47       44.62      6.14 o 
   2  14   6       29.81       30.17      3.64 o 
   3  14   6        0.52        2.96      2.52 o 
   4  14   6       91.57      101.06      5.42 o 
   5  14   6       19.30       21.26      3.17 o 
   6  14   6        1.92        3.19      1.64 o 
   7  14   6        7.68        9.84      2.68 o 
   8  14   6        0.19        0.32      1.64 o 
   9  14   6       13.80       11.48      2.18 o 
   2  15   6        1.49        0.53      3.62 o 
   3  15   6        1.35        1.80      2.31 o 
   4  15   6       35.12       35.76      8.88 o 
   5  15   6        3.59       -0.49      2.41 o 
   6  15   6       73.80       76.14      6.14 o 
   7  15   6        7.01        4.23      1.85 o 
  -5 -11   7        3.42        6.03      2.32 o 
  -4 -11   7       48.56       45.28      6.14 o 
  -3 -11   7       28.80       30.70      4.38 o 
  -2 -11   7       11.83        7.12      2.40 o 
  -1 -11   7        5.96        8.58      2.40 o 
   0 -11   7        6.94        5.48      3.51 o 
   1 -11   7        1.93       -0.44      2.85 o 
   2 -11   7       72.26       67.09      4.71 o 
   3 -11   7        1.14        1.67      2.96 o 
  -7 -10   7        0.33        1.66      1.84 o 
  -6 -10   7        7.99        6.98      2.40 o 
  -5 -10   7       11.62       12.27      3.94 o 
  -4 -10   7       10.46        9.53      2.48 o 
  -3 -10   7       59.96       72.61      4.49 o 
  -2 -10   7       25.45       22.06      5.48 o 
  -1 -10   7       36.59       40.60      3.64 o 
   0 -10   7       60.34       51.89      3.86 o 
   1 -10   7       84.05       90.76      5.02 o 
   2 -10   7       15.15       15.93      2.29 o 
   3 -10   7        1.54        2.95      2.24 o 
   4 -10   7       21.87       19.74      3.17 o 
   5 -10   7       59.77       59.07      4.65 o 
  -8  -9   7       15.94       16.11      3.64 o 
  -7  -9   7       19.09       15.68      2.18 o 
  -6  -9   7       20.67       21.22      4.16 o 
  -5  -9   7        2.39        0.22      2.41 o 
  -4  -9   7      250.64      266.60      8.20 o 
  -3  -9   7        7.93        5.01      2.09 o 
  -2  -9   7       35.09       39.35      3.41 o 
  -1  -9   7       58.43       63.34      3.24 o 
   0  -9   7        6.70        5.58      1.74 o 
   1  -9   7       15.05       17.33      1.85 o 
   2  -9   7        0.08        1.10      2.22 o 
   3  -9   7       54.45       55.55      4.18 o 
   4  -9   7       57.08       61.02      4.41 o 
   5  -9   7       58.32       59.75      4.49 o 
   6  -9   7        4.70        0.66      3.29 o 
   7  -9   7        0.25       -2.85      2.85 o 
  -9  -8   7        9.93       12.50      2.14 o 
  -8  -8   7       94.73      102.01      4.26 o 
  -7  -8   7        7.20        5.71      1.80 o 
  -6  -8   7        9.67       12.74      2.64 o 
  -5  -8   7      122.92      124.70      7.67 o 
  -4  -8   7        1.27        0.57      1.75 o 
  -3  -8   7        1.49        3.78      1.78 o 
  -2  -8   7      151.71      146.91      4.40 o 
  -1  -8   7       56.37       57.10      2.94 o 
   0  -8   7       24.64       25.54      2.27 o 
   1  -8   7      116.50      118.02      3.47 o 
   2  -8   7        0.08        0.06      1.35 o 
   3  -8   7        2.15        0.04      1.38 o 
   4  -8   7       65.67       68.34      3.49 o 
   5  -8   7       56.89       55.03      3.28 o 
   6  -8   7       11.70       11.31      2.06 o 
   7  -8   7       42.92       42.94      3.11 o 
   8  -8   7        0.94        2.85      1.77 o 
 -10  -7   7       11.01       10.63      2.06 o 
  -9  -7   7       11.55       13.83      2.19 o 
  -8  -7   7       15.17       18.84      2.23 o 
  -7  -7   7       17.35       16.33      2.14 o 
  -6  -7   7       77.34       73.71      3.37 o 
  -5  -7   7       11.06       10.88      2.09 o 
  -4  -7   7        4.40        2.92      1.25 o 
  -3  -7   7        2.76        1.98      1.25 o 
  -2  -7   7       63.30       60.84      2.85 o 
  -1  -7   7       12.27       15.82      1.77 o 
   0  -7   7       81.95       83.50      3.28 o 
   1  -7   7        0.13       -0.70      1.02 o 
   2  -7   7       79.00       85.09      2.80 o 
   3  -7   7       49.12       50.05      2.11 o 
   4  -7   7       17.70       20.96      1.86 o 
   5  -7   7        2.09        2.41      1.27 o 
   6  -7   7      119.92      123.25      6.22 o 
   7  -7   7        4.40        6.58      2.74 o 
   8  -7   7        0.88        2.85      1.64 o 
   9  -7   7       64.68       64.44      3.79 o 
 -11  -6   7       21.41       26.96      5.04 o 
 -10  -6   7       24.72       22.96      2.43 o 
  -9  -6   7       18.24       18.38      2.58 o 
  -8  -6   7       89.84       96.46      3.83 o 
  -7  -6   7      154.70      148.99      5.73 o 
  -6  -6   7       39.44       41.86      3.00 o 
  -5  -6   7      159.34      154.19      5.40 o 
  -4  -6   7      263.34      269.85      7.75 o 
  -3  -6   7        3.12        5.34      1.11 o 
  -2  -6   7       50.80       65.64      2.73 o 
  -1  -6   7       17.76       18.98      1.76 o 
   0  -6   7        1.41        1.29      1.18 o 
   1  -6   7        0.15        0.06      0.89 o 
   2  -6   7       30.09       31.04      1.65 o 
   3  -6   7        7.65        8.15      1.21 o 
   4  -6   7        2.54        1.16      1.11 o 
   5  -6   7       64.48       70.44      2.79 o 
   6  -6   7      132.60      138.34      4.47 o 
   7  -6   7       94.49       87.52      3.84 o 
   8  -6   7      173.00      174.22      5.78 o 
   9  -6   7       46.02       48.06      3.36 o 
  10  -6   7        8.10        9.01      2.21 o 
 -11  -5   7        8.02        7.89      3.73 o 
 -10  -5   7        0.88        1.39      1.90 o 
  -9  -5   7       28.32       29.73      4.48 o 
  -8  -5   7      297.47      310.02      6.99 o 
  -7  -5   7       11.87       14.12      1.83 o 
  -6  -5   7      541.31      519.50      9.28 o 
  -5  -5   7      169.74      177.69      6.39 o 
  -4  -5   7        5.64        8.86      1.16 o 
  -3  -5   7        0.98        1.77      0.92 o 
  -2  -5   7      258.46      260.59      4.55 o 
  -1  -5   7      103.45      112.30      3.37 o 
   0  -5   7       73.69       89.55      2.60 o 
   1  -5   7       35.62       37.69      1.43 o 
   2  -5   7       12.82       15.66      1.08 o 
   3  -5   7     1071.30     1047.75     10.70 o 
   4  -5   7        0.11        0.56      1.04 o 
   5  -5   7       10.91        7.83      1.33 o 
   6  -5   7       56.48       67.83      3.20 o 
   7  -5   7        5.81        6.65      1.64 o 
   8  -5   7       11.01       11.00      1.93 o 
   9  -5   7       20.78       22.48      2.53 o 
  10  -5   7      113.40      125.04      6.90 o 
  11  -5   7        0.26       -0.23      1.69 o 
 -11  -4   7        7.98        6.14      3.29 o 
 -10  -4   7       42.81       44.83      4.03 o 
  -9  -4   7        0.36        1.73      1.78 o 
  -8  -4   7       12.95       10.83      1.64 o 
  -7  -4   7        0.12        0.71      1.18 o 
  -6  -4   7        0.46        0.01      0.97 o 
  -5  -4   7       23.67       29.33      2.06 o 
  -4  -4   7      383.69      368.15      6.70 o 
  -3  -4   7      104.10      100.89      2.59 o 
  -2  -4   7        9.25        8.67      1.04 o 
  -1  -4   7      705.92      717.85      8.39 o 
   0  -4   7      186.54      193.43      3.44 o 
   1  -4   7        1.32        0.75      0.61 o 
   2  -4   7      392.58      439.10      5.31 o 
   3  -4   7       46.45       55.72      1.61 o 
   4  -4   7       60.93       51.59      1.98 o 
   5  -4   7      198.83      186.46      7.64 o 
   6  -4   7      211.41      218.46      7.95 o 
   7  -4   7        0.37       -0.36      1.18 o 
   8  -4   7      193.95      199.55      5.76 o 
   9  -4   7       35.56       37.04      2.78 o 
  10  -4   7        1.03        2.19      1.73 o 
  11  -4   7       75.58       78.41      4.09 o 
  12  -4   7        0.64       -0.23      1.81 o 
 -11  -3   7        0.73        1.97      2.85 o 
 -10  -3   7        2.11        0.53      1.93 o 
  -9  -3   7       26.94       27.69      2.42 o 
  -8  -3   7       84.04       85.07      4.24 o 
  -7  -3   7       59.70       59.58      2.30 o 
  -6  -3   7        5.33        7.32      1.20 o 
  -5  -3   7      241.51      226.01      5.00 o 
  -4  -3   7       36.82       32.58      1.89 o 
  -3  -3   7      198.95      202.39      3.38 o 
  -2  -3   7       13.60       15.80      1.07 o 
  -1  -3   7       82.49       88.19      2.05 o 
   0  -3   7      151.43      140.49      2.38 o 
   1  -3   7       28.36       27.99      1.07 o 
   2  -3   7       33.79       28.75      1.05 o 
   3  -3   7      391.52      354.36      4.43 o 
   4  -3   7      129.65      140.87      2.60 o 
   5  -3   7        7.36       10.95      2.99 o 
   6  -3   7        0.60        0.92      1.08 o 
   7  -3   7       66.71       69.28      3.30 o 
   8  -3   7       58.95       57.69      2.99 o 
   9  -3   7        1.37        1.94      1.46 o 
  10  -3   7      124.04      121.31      4.58 o 
  11  -3   7        2.54        2.70      2.88 o 
  12  -3   7       37.78       43.65      3.28 o 
 -12  -2   7        3.96        1.75      2.85 o 
 -11  -2   7        0.10        0.22      2.63 o 
 -10  -2   7       18.64       21.37      5.26 o 
  -9  -2   7       37.48       32.03      5.92 o 
  -8  -2   7       30.30       30.06      2.80 o 
  -7  -2   7      160.56      163.19      4.58 o 
  -6  -2   7       28.26       36.45      1.76 o 
  -5  -2   7        1.70        0.68      1.14 o 
  -4  -2   7      145.50      151.62      3.64 o 
  -3  -2   7       50.84       47.12      1.99 o 
  -2  -2   7       35.48       34.15      1.55 o 
  -1  -2   7      942.97      891.21      9.92 o 
   0  -2   7        7.51       12.03      0.93 o 
   1  -2   7       81.20       92.66      1.84 o 
   2  -2   7       48.83       57.18      1.98 o 
   3  -2   7      288.79      276.68      3.95 o 
   4  -2   7        3.57        4.80      0.73 o 
   5  -2   7      276.14      280.26      4.01 o 
   6  -2   7      100.45       96.46      3.20 o 
   7  -2   7        8.30       11.38      1.37 o 
   8  -2   7       66.41       62.48      2.57 o 
   9  -2   7        8.40        9.97      1.50 o 
  10  -2   7       87.62       93.69      3.34 o 
  11  -2   7       20.96       21.25      3.31 o 
  12  -2   7       70.55       71.53      3.85 o 
  13  -2   7       12.83       12.00      3.40 o 
 -12  -1   7        8.71       10.30      3.73 o 
 -11  -1   7       43.20       42.52      5.48 o 
 -10  -1   7       53.09       56.48      4.26 o 
  -9  -1   7        0.84        1.07      1.74 o 
  -8  -1   7      123.12      111.14      5.26 o 
  -7  -1   7        1.13        1.72      1.16 o 
  -6  -1   7       91.70       97.93      2.68 o 
  -5  -1   7      237.68      220.23      3.78 o 
  -4  -1   7      309.09      318.31      5.15 o 
  -3  -1   7       49.08       45.53      1.78 o 
  -2  -1   7       39.73       40.19      1.36 o 
  -1  -1   7      152.64      148.82      3.03 o 
   0  -1   7       60.12       57.58      1.54 o 
   1  -1   7       94.58      102.70      1.72 o 
   2  -1   7      162.07      179.03      2.91 o 
   3  -1   7        6.29        6.46      0.74 o 
   4  -1   7      183.91      178.49      2.63 o 
   5  -1   7      478.62      482.77      5.07 o 
   6  -1   7       54.02       44.29      1.27 o 
   7  -1   7      132.47      137.85      3.37 o 
   8  -1   7      155.42      150.61      3.66 o 
   9  -1   7      189.03      190.82      4.35 o 
  10  -1   7      168.79      177.40      4.40 o 
  11  -1   7       21.77       23.03      2.07 o 
  12  -1   7       22.25       24.90      3.01 o 
  13  -1   7        6.51        7.90      2.17 o 
 -12   0   7        8.50        5.95      6.57 o 
 -11   0   7        0.02       -2.41      2.41 o 
 -10   0   7        4.20        3.62      2.01 o 
  -9   0   7      118.74      128.09      8.55 o 
  -8   0   7       13.57       14.53      4.60 o 
  -7   0   7        1.64        2.77      1.19 o 
  -6   0   7        0.22       -0.22      0.89 o 
  -5   0   7        0.91        2.64      0.98 o 
  -4   0   7       11.08        9.63      1.10 o 
  -3   0   7        7.44        7.46      1.08 o 
  -2   0   7      198.17      214.04      3.80 o 
  -1   0   7       11.54        9.88      0.82 o 
   0   0   7      127.28      125.45      2.19 o 
   1   0   7        1.02        0.62      0.46 o 
   2   0   7        4.53        2.72      0.54 o 
   3   0   7      452.68      483.59      5.27 o 
   4   0   7      470.14      468.58      5.28 o 
   5   0   7      206.65      214.37      3.03 o 
   6   0   7      431.03      459.99      4.93 o 
   7   0   7      810.32      770.88      8.43 o 
   8   0   7       41.89       46.79      2.10 o 
   9   0   7       21.16       16.93      2.02 o 
  10   0   7        2.49        0.39      1.27 o 
  11   0   7      107.94      114.32      3.60 o 
  12   0   7       21.72       22.78      2.08 o 
  13   0   7       89.49      101.13      4.34 o 
  14   0   7        9.06        7.78      2.06 o 
 -11   1   7       14.08        9.18      2.47 o 
 -10   1   7      145.97      145.24      6.25 o 
  -9   1   7        0.89        2.07      1.93 o 
  -8   1   7        0.04       -0.13      1.64 o 
  -7   1   7       17.64       15.80      2.24 o 
  -6   1   7       50.39       52.32      2.45 o 
  -5   1   7       92.18       86.87      2.29 o 
  -4   1   7       20.60       21.69      1.21 o 
  -3   1   7        2.86        2.56      0.71 o 
  -2   1   7        3.60        5.40      0.74 o 
  -1   1   7      917.89      914.88     10.02 o 
   0   1   7       89.15      100.70      1.75 o 
   1   1   7      106.69      131.71      2.04 o 
   2   1   7        2.95        1.54      0.40 o 
   3   1   7      416.68      441.43      4.99 o 
   4   1   7       42.85       47.74      1.31 o 
   5   1   7      483.71      537.43      7.28 o 
   6   1   7       38.06       35.17      1.98 o 
   7   1   7       38.64       38.66      1.28 o 
   8   1   7      107.53       99.53      2.80 o 
   9   1   7       57.96       54.84      3.54 o 
  10   1   7        0.18        0.33      0.95 o 
  11   1   7       21.84       22.04      2.37 o 
  12   1   7       31.71       30.84      3.40 o 
  13   1   7        8.48        6.72      1.87 o 
  14   1   7        1.16       -0.36      1.68 o 
 -11   2   7        0.53       -2.53      2.63 o 
 -10   2   7        0.05       -0.51      1.52 o 
  -9   2   7       11.88       10.29      1.98 o 
  -8   2   7      211.08      201.62      6.74 o 
  -7   2   7       17.08       15.73      2.24 o 
  -6   2   7        7.03        7.80      1.52 o 
  -5   2   7       15.62       19.84      1.58 o 
  -4   2   7        0.98       -0.04      0.67 o 
  -3   2   7      189.28      188.60      3.19 o 
  -2   2   7      920.86      961.03     10.58 o 
  -1   2   7       26.88       19.15      1.01 o 
   0   2   7        3.40        8.42      0.73 o 
   1   2   7     1063.99     1117.62     11.64 o 
   2   2   7      306.61      361.06      4.74 o 
   3   2   7     1138.17     1251.20     15.53 o 
   4   2   7      470.58      430.39      5.35 o 
   5   2   7      489.56      464.24      6.56 o 
   6   2   7       18.04       15.93      1.20 o 
   7   2   7      916.72      854.86      8.81 o 
   8   2   7       24.22       29.43      1.80 o 
   9   2   7        2.94        4.37      1.08 o 
  10   2   7        6.98        5.40      1.23 o 
  11   2   7        6.59        6.19      1.64 o 
  12   2   7      124.11      116.19      5.93 o 
  13   2   7       12.51        9.66      1.96 o 
  14   2   7        0.78        0.22      1.54 o 
 -11   3   7        0.56        1.03      3.29 o 
 -10   3   7       24.18       21.72      4.93 o 
  -9   3   7       49.18       48.18      3.03 o 
  -8   3   7       76.07       73.55      3.37 o 
  -7   3   7       68.58       73.69      3.25 o 
  -6   3   7      398.92      408.75      7.99 o 
  -5   3   7      178.59      163.53      4.03 o 
  -4   3   7        9.32        9.55      1.05 o 
  -3   3   7       30.82       32.68      1.37 o 
  -2   3   7      362.62      381.16      5.02 o 
  -1   3   7      315.84      286.93      4.02 o 
   0   3   7     1641.23     1644.45     17.04 o 
   1   3   7       63.67       60.51      1.36 o 
   2   3   7      435.06      448.87      5.31 o 
   3   3   7      640.18      658.84      7.49 o 
   4   3   7      238.56      227.70      3.27 o 
   5   3   7       89.91      107.78      2.21 o 
   6   3   7      292.03      291.93      5.32 o 
   7   3   7       36.17       43.87      1.40 o 
   8   3   7      197.18      167.64      2.76 o 
   9   3   7      127.67      110.33      2.95 o 
  10   3   7       24.95       26.34      1.77 o 
  11   3   7       62.40       60.21      3.04 o 
  12   3   7      194.40      190.70      7.12 o 
  13   3   7       18.82       21.16      2.36 o 
  14   3   7        4.92        6.54      1.84 o 
 -11   4   7       60.50       70.17      4.49 o 
 -10   4   7        0.11       -1.02      1.74 o 
  -9   4   7        5.81        4.91      1.75 o 
  -8   4   7       19.15       17.29      2.14 o 
  -7   4   7       56.89       48.79      3.44 o 
  -6   4   7       98.80       93.77      4.26 o 
  -5   4   7       13.30       17.15      1.85 o 
  -4   4   7       73.64       74.42      2.27 o 
  -3   4   7      139.14      133.60      2.63 o 
  -2   4   7     1271.71     1216.70     11.84 o 
  -1   4   7        0.15        0.32      0.52 o 
   0   4   7        1.18        2.79      0.60 o 
   1   4   7      237.22      246.39      3.21 o 
   2   4   7      122.52      108.25      2.55 o 
   3   4   7      198.57      212.15      5.58 o 
   4   4   7        8.91        6.93      0.71 o 
   5   4   7      317.81      317.53      8.19 o 
   6   4   7      404.30      387.43      5.66 o 
   7   4   7       84.00       78.47      1.78 o 
   8   4   7      513.10      455.40      6.01 o 
   9   4   7       11.33       14.52      1.36 o 
  10   4   7       18.47       19.44      1.99 o 
  11   4   7        1.42        1.01      1.07 o 
  12   4   7       49.13       54.28      4.55 o 
  13   4   7       85.30       96.02      5.11 o 
  14   4   7       51.21       55.55      4.10 o 
  15   4   7       12.43       10.81      2.96 o 
 -10   5   7        2.64        1.74      2.00 o 
  -9   5   7       67.51       67.06      3.54 o 
  -8   5   7       49.95       49.35      3.45 o 
  -7   5   7        6.16        8.05      1.74 o 
  -6   5   7      292.40      270.51      7.66 o 
  -5   5   7        1.80       -1.58      2.41 o 
  -4   5   7       47.37       42.48      2.32 o 
  -3   5   7      387.69      366.59      6.02 o 
  -2   5   7      195.02      182.35      3.52 o 
  -1   5   7       20.49       18.95      1.11 o 
   0   5   7      108.78       97.76      2.21 o 
   1   5   7      350.27      314.55      3.92 o 
   2   5   7       11.73       16.33      0.85 o 
   3   5   7      483.81      480.68      5.86 o 
   4   5   7        0.09        1.86      0.75 o 
   5   5   7        6.36        2.49      0.95 o 
   6   5   7      483.61      458.93      8.01 o 
   7   5   7       22.88       18.25      1.09 o 
   8   5   7      469.78      444.83      5.97 o 
   9   5   7       14.69       12.42      1.23 o 
  10   5   7       67.98       67.44      2.51 o 
  11   5   7        0.05       -0.85      1.00 o 
  12   5   7       77.60       76.50      2.93 o 
  13   5   7       12.99       11.91      1.75 o 
  14   5   7        3.04        6.60      2.74 o 
  15   5   7        5.12        0.88      3.07 o 
 -10   6   7       36.22       39.23      5.26 o 
  -9   6   7        5.04        4.93      3.07 o 
  -8   6   7        2.29        2.74      1.56 o 
  -7   6   7        9.71        9.10      2.56 o 
  -6   6   7       12.47       16.07      5.48 o 
  -5   6   7       37.20       34.46      2.94 o 
  -4   6   7       37.68       32.53      2.71 o 
  -3   6   7       23.36       20.44      1.76 o 
  -2   6   7       27.83       28.68      1.51 o 
  -1   6   7     1002.35      986.23     11.21 o 
   0   6   7       57.95       50.53      1.68 o 
   1   6   7        0.03        0.41      0.65 o 
   2   6   7      261.39      243.12      4.49 o 
   3   6   7      873.55      886.19      9.76 o 
   4   6   7        3.79        5.78      0.62 o 
   5   6   7     1132.77     1118.53     11.04 o 
   6   6   7       39.85       36.14      1.31 o 
   7   6   7      252.40      239.74      3.66 o 
   8   6   7      208.95      201.15      3.72 o 
   9   6   7      182.62      178.63      3.91 o 
  10   6   7        0.36       -1.38      1.56 o 
  11   6   7       30.75       31.50      2.36 o 
  12   6   7       10.55       12.11      1.85 o 
  13   6   7        0.01        2.23      2.00 o 
  14   6   7       45.12       52.87      4.15 o 
  15   6   7        0.15       -0.22      2.05 o 
  -9   7   7      120.14      140.04      8.55 o 
  -8   7   7        1.10        0.12      1.59 o 
  -7   7   7        0.18        0.61      1.86 o 
  -6   7   7        9.45       14.23      2.55 o 
  -5   7   7       78.32       76.81      4.10 o 
  -4   7   7       10.73       12.12      2.17 o 
  -3   7   7      247.93      245.95      6.97 o 
  -2   7   7      137.95      126.66      3.11 o 
  -1   7   7      148.31      136.66      5.44 o 
   0   7   7       22.11       26.52      1.49 o 
   1   7   7      521.33      486.65      7.11 o 
   2   7   7        3.21        8.41      1.09 o 
   3   7   7        0.03        0.08      0.64 o 
   4   7   7        6.34        6.23      0.89 o 
   5   7   7      593.17      533.65      6.84 o 
   6   7   7        1.46        0.97      0.69 o 
   7   7   7      408.51      391.57      7.73 o 
   8   7   7        4.93        3.44      1.49 o 
   9   7   7        3.25        3.64      1.06 o 
  10   7   7       61.53       65.46      2.49 o 
  11   7   7        6.35        5.26      1.60 o 
  12   7   7        0.08        0.51      1.78 o 
  13   7   7       32.91       35.37      5.81 o 
  14   7   7       16.26       18.45      5.37 o 
  -8   8   7        3.06        3.07      3.29 o 
  -7   8   7       80.23       94.34      4.03 o 
  -6   8   7        0.90        1.53      1.86 o 
  -5   8   7        5.23        6.26      2.15 o 
  -4   8   7        1.69        2.06      1.78 o 
  -3   8   7       29.83       27.83      2.71 o 
  -2   8   7        0.01        0.68      1.12 o 
  -1   8   7      622.75      605.31     10.07 o 
   0   8   7       12.18        7.82      1.20 o 
   1   8   7       39.76       28.73      1.47 o 
   2   8   7        4.60        3.35      0.91 o 
   3   8   7      524.23      518.18      7.20 o 
   4   8   7       98.41       94.36      2.39 o 
   5   8   7      401.49      367.18      4.80 o 
   6   8   7       65.71       70.91      2.05 o 
   7   8   7       48.45       44.48      1.91 o 
   8   8   7        1.04        2.14      1.03 o 
   9   8   7       10.49       11.02      1.35 o 
  10   8   7        0.41       -0.70      1.17 o 
  11   8   7       30.07       36.02      2.96 o 
  12   8   7       30.16       29.64      5.26 o 
  13   8   7       23.06       23.81      3.15 o 
  14   8   7       12.02       11.01      2.71 o 
  -8   9   7       27.49       18.63      4.16 o 
  -7   9   7        2.77        2.63      3.29 o 
  -6   9   7        4.87        9.50      2.55 o 
  -5   9   7      140.68      155.80      6.19 o 
  -4   9   7        0.76       -0.18      1.78 o 
  -3   9   7        5.41        7.23      2.17 o 
  -2   9   7      191.39      179.73      4.83 o 
  -1   9   7      399.99      373.61      7.53 o 
   0   9   7        0.21        1.97      1.25 o 
   1   9   7      218.15      209.43      4.38 o 
   2   9   7       49.13       49.81      2.13 o 
   3   9   7       31.38       33.61      1.52 o 
   4   9   7       65.05       63.66      2.60 o 
   5   9   7       38.59       44.57      2.02 o 
   6   9   7        0.16       -0.02      0.80 o 
   7   9   7        9.04        9.22      1.28 o 
   8   9   7        1.21        1.28      1.18 o 
   9   9   7        8.40        8.12      1.60 o 
  10   9   7       28.44       32.16      2.51 o 
  11   9   7        4.93        3.35      1.54 o 
  12   9   7        6.67        4.57      3.29 o 
  13   9   7       18.92       13.92      2.94 o 
  14   9   7        0.27        1.10      2.19 o 
  -7  10   7        8.08       11.18      4.16 o 
  -6  10   7       63.07       72.98      6.79 o 
  -5  10   7        4.38        3.29      2.17 o 
  -4  10   7        4.10        3.94      2.17 o 
  -3  10   7       50.77       50.47      3.87 o 
  -2  10   7       83.06       79.35      6.36 o 
  -1  10   7       39.84       39.96      2.56 o 
   0  10   7       89.03       86.50      3.49 o 
   1  10   7      236.83      215.19      5.43 o 
   2  10   7       83.91       80.49      3.28 o 
   3  10   7       59.58       56.17      2.81 o 
   4  10   7       15.98       13.70      1.42 o 
   5  10   7       76.15       71.00      2.66 o 
   6  10   7      248.77      242.48      4.33 o 
   7  10   7      167.98      165.69      3.88 o 
   8  10   7        4.04        3.00      1.39 o 
   9  10   7        0.22        0.87      1.47 o 
  10  10   7       17.02       12.10      4.27 o 
  11  10   7       15.85       17.63      2.22 o 
  12  10   7       42.80       40.18      3.87 o 
  13  10   7        8.26        9.77      2.71 o 
  -6  11   7        0.42        2.85      3.29 o 
  -5  11   7       12.67        7.67      3.73 o 
  -4  11   7       28.99       24.04      4.71 o 
  -3  11   7        0.22        1.02      1.93 o 
  -2  11   7       17.75       18.99      2.25 o 
  -1  11   7       44.40       40.97      2.94 o 
   0  11   7       51.50       42.73      2.78 o 
   1  11   7        1.24        1.02      1.35 o 
   2  11   7      176.77      170.76      5.05 o 
   3  11   7       33.70       34.86      2.84 o 
   4  11   7        2.45        2.60      1.17 o 
   5  11   7        0.58       -0.05      0.98 o 
   6  11   7        0.07       -0.39      0.94 o 
   7  11   7       78.41       80.41      5.21 o 
   8  11   7        6.97       10.18      1.93 o 
   9  11   7       63.05       69.94      4.18 o 
  10  11   7       13.93       17.84      2.68 o 
  11  11   7        9.32        5.06      2.15 o 
  12  11   7        2.81        0.66      2.85 o 
  13  11   7        3.37        5.04      3.51 o 
  -4  12   7        4.47        0.44      3.07 o 
  -3  12   7       36.99       35.07      5.04 o 
  -2  12   7       65.71       63.84      6.68 o 
  -1  12   7        2.22        0.00      1.51 o 
   0  12   7       13.71       11.53      2.06 o 
   1  12   7       54.77       52.85      3.24 o 
   2  12   7       13.83       14.46      2.14 o 
   3  12   7       31.22       30.63      2.56 o 
   4  12   7       27.73       34.09      3.49 o 
   5  12   7       31.40       32.89      2.22 o 
   6  12   7       27.14       29.48      2.13 o 
   7  12   7       52.17       50.97      3.90 o 
   8  12   7       11.80       14.51      2.02 o 
   9  12   7       10.76       16.45      5.70 o 
  10  12   7       56.46       60.53      4.71 o 
  11  12   7        0.48       -0.88      1.86 o 
  12  12   7        8.29        3.07      3.29 o 
  -3  13   7       25.27       20.60      4.60 o 
  -2  13   7        2.22        2.04      2.15 o 
  -1  13   7        0.54        1.36      2.09 o 
   0  13   7       52.22       51.56      3.37 o 
   1  13   7       82.53       85.79      4.00 o 
   2  13   7       63.60       64.27      3.63 o 
   3  13   7      111.37      113.98      6.50 o 
   4  13   7        4.15        6.07      2.21 o 
   5  13   7        2.73        2.42      1.61 o 
   6  13   7       34.08       30.92      2.60 o 
   7  13   7        3.35        2.69      1.51 o 
   8  13   7        3.03        2.48      1.64 o 
   9  13   7       20.97       24.79      2.49 o 
  10  13   7       12.10       10.50      2.55 o 
  11  13   7        3.51        4.60      2.24 o 
  -1  14   7       16.03       13.81      3.02 o 
   0  14   7        0.14       -0.34      2.08 o 
   1  14   7       24.50       23.78      3.25 o 
   2  14   7        0.02       -0.61      1.90 o 
   3  14   7       50.55       42.69      6.14 o 
   4  14   7       40.46       42.29      4.27 o 
   5  14   7       57.94       53.70      4.18 o 
   6  14   7       15.92       17.12      2.64 o 
   7  14   7        0.52        1.15      1.61 o 
   8  14   7       78.17       85.40      6.03 o 
   9  14   7        6.56        4.16      1.96 o 
  10  14   7       72.50       80.74      5.11 o 
   2  15   7        3.69        1.75      2.32 o 
   3  15   7       19.75       22.20      3.40 o 
   4  15   7        2.57       -1.86      1.86 o 
   5  15   7        7.73        7.77      3.73 o 
   6  15   7       28.51       30.28      3.56 o 
   7  15   7        7.51        8.12      2.09 o 
  -3 -11   8       74.65       68.74      4.65 o 
  -2 -11   8       69.62       74.11      9.31 o 
  -1 -11   8       54.98       58.86      4.40 o 
   0 -11   8       16.04       16.00      4.38 o 
   1 -11   8        3.39        7.67      3.73 o 
  -6 -10   8        0.88        0.65      2.09 o 
  -5 -10   8      144.28      150.12      9.42 o 
  -4 -10   8        2.97        3.29      2.17 o 
  -3 -10   8        4.34        1.64      2.01 o 
  -2 -10   8        0.94       -0.11      1.93 o 
  -1 -10   8       91.49      103.98      5.33 o 
   0 -10   8        0.01       -1.70      1.70 o 
   1 -10   8       68.11       62.92      9.42 o 
   2 -10   8        0.08       -1.97      1.97 o 
   3 -10   8        2.31        3.52      2.24 o 
   4 -10   8       87.83       79.40      5.19 o 
  -8  -9   8        2.47       -1.53      1.78 o 
  -7  -9   8        2.44        0.85      1.93 o 
  -6  -9   8       23.03       23.02      7.01 o 
  -5  -9   8        0.48       -0.66      2.19 o 
  -4  -9   8       15.68       14.52      3.73 o 
  -3  -9   8       76.47       74.20      4.57 o 
  -2  -9   8        0.01        1.75      1.86 o 
  -1  -9   8       38.95       40.60      2.81 o 
   0  -9   8       69.20       75.88      3.57 o 
   1  -9   8        6.14        4.57      1.71 o 
   2  -9   8        0.01        0.00      2.01 o 
   3  -9   8       35.99       26.79      3.24 o 
   4  -9   8       54.59       54.61      4.33 o 
   5  -9   8        2.07        2.41      3.51 o 
   6  -9   8       60.51       65.53      6.57 o 
  -9  -8   8        0.15        0.11      1.51 o 
  -8  -8   8       73.69       65.20      5.70 o 
  -7  -8   8        3.25        6.56      1.81 o 
  -6  -8   8       12.13       14.50      2.62 o 
  -5  -8   8       36.55       39.45      5.04 o 
  -4  -8   8       30.04       27.78      6.03 o 
  -3  -8   8        1.14        2.95      1.93 o 
  -2  -8   8       81.75       83.11      3.49 o 
  -1  -8   8        0.96       -1.08      1.60 o 
   0  -8   8       23.63       25.72      2.32 o 
   1  -8   8        3.99        4.06      1.57 o 
   2  -8   8       42.96       48.15      5.26 o 
   3  -8   8       24.57       24.33      3.10 o 
   4  -8   8       48.33       49.66      3.33 o 
   5  -8   8       61.03       68.26      4.33 o 
   6  -8   8        0.52        0.55      1.90 o 
   7  -8   8        0.37        0.08      1.64 o 
   8  -8   8       67.69       66.73      3.84 o 
  -9  -7   8       36.30       40.08      2.98 o 
  -8  -7   8        2.60        1.19      1.56 o 
  -7  -7   8       36.48       29.20      2.57 o 
  -6  -7   8       95.81       98.37      8.05 o 
  -5  -7   8       14.07       14.67      2.37 o 
  -4  -7   8       20.08       18.16      2.53 o 
  -3  -7   8      250.39      247.29      7.97 o 
  -2  -7   8       27.23       29.12      2.22 o 
  -1  -7   8        1.23        1.13      1.22 o 
   0  -7   8      230.82      239.63      5.77 o 
   1  -7   8      192.76      195.79      5.22 o 
   2  -7   8        7.05        4.45      1.51 o 
   3  -7   8        2.57        3.02      1.20 o 
   4  -7   8      332.07      342.41      7.28 o 
   5  -7   8       15.26       16.91      2.13 o 
   6  -7   8      271.21      277.80      6.87 o 
   7  -7   8       22.47       24.42      2.53 o 
   8  -7   8        2.22        4.37      1.85 o 
   9  -7   8       11.42        7.49      2.06 o 
 -10  -6   8       19.74       21.21      3.09 o 
  -9  -6   8       15.46       15.25      3.08 o 
  -8  -6   8        0.02       -0.23      2.22 o 
  -7  -6   8      297.56      302.39      7.04 o 
  -6  -6   8       11.36        5.98      2.09 o 
  -5  -6   8        1.45        1.46      1.53 o 
  -4  -6   8        1.97        5.03      1.38 o 
  -3  -6   8       38.43       38.56      3.31 o 
  -2  -6   8        3.52        3.28      2.06 o 
  -1  -6   8       66.49       65.00      2.87 o 
   0  -6   8       40.37       37.88      2.40 o 
   1  -6   8      235.05      240.95      5.60 o 
   2  -6   8      269.31      276.70      6.17 o 
   3  -6   8        1.53        2.01      0.96 o 
   4  -6   8       18.76       19.23      1.71 o 
   5  -6   8       35.30       40.44      2.69 o 
   6  -6   8       56.43       62.84      3.33 o 
   7  -6   8        2.08        4.41      1.72 o 
   8  -6   8      111.32      103.37      4.34 o 
   9  -6   8        6.72        4.95      1.98 o 
  10  -6   8       22.36       23.18      2.77 o 
 -10  -5   8        1.44        0.38      1.90 o 
  -9  -5   8       41.00       40.69      3.55 o 
  -8  -5   8        0.57        2.90      1.43 o 
  -7  -5   8        1.65        2.78      1.47 o 
  -6  -5   8       43.74       41.55      4.01 o 
  -5  -5   8        1.83        0.65      1.18 o 
  -4  -5   8        0.17        1.76      1.18 o 
  -3  -5   8       52.52       57.94      2.17 o 
  -2  -5   8        8.37        7.66      1.38 o 
  -1  -5   8      246.01      249.25      5.54 o 
   0  -5   8        0.96        0.67      0.93 o 
   1  -5   8      225.55      228.63      5.26 o 
   2  -5   8       23.89       24.68      2.06 o 
   3  -5   8       13.11       17.46      1.71 o 
   4  -5   8       71.42       68.65      2.60 o 
   5  -5   8       22.99       24.87      2.14 o 
   6  -5   8        1.36        0.98      1.68 o 
   7  -5   8      179.28      185.90      6.08 o 
   8  -5   8       67.19       71.05      3.67 o 
   9  -5   8        3.40        4.06      1.81 o 
  10  -5   8       75.17       73.10      5.03 o 
  11  -5   8        0.76        3.14      1.96 o 
 -11  -4   8        7.31        5.04      3.51 o 
 -10  -4   8       34.92       28.05      4.82 o 
  -9  -4   8       24.52       25.67      2.52 o 
  -8  -4   8       14.49       14.19      3.29 o 
  -7  -4   8      193.24      197.27      6.00 o 
  -6  -4   8        0.65        2.43      1.12 o 
  -5  -4   8      215.66      213.06      5.05 o 
  -4  -4   8       52.96       46.17      2.36 o 
  -3  -4   8      129.86      128.46      3.89 o 
  -2  -4   8        0.31        1.08      0.86 o 
  -1  -4   8       80.48       90.16      2.60 o 
   0  -4   8      121.47      118.74      3.04 o 
   1  -4   8        1.26        3.34      0.77 o 
   2  -4   8      190.76      180.10      3.04 o 
   3  -4   8        0.87        1.19      0.86 o 
   4  -4   8        1.86        1.72      1.25 o 
   5  -4   8      183.29      183.01      4.85 o 
   6  -4   8      145.70      127.01      4.13 o 
   7  -4   8       51.06       54.14      4.13 o 
   8  -4   8       38.10       38.63      4.82 o 
   9  -4   8       12.97        9.84      2.06 o 
  10  -4   8        4.30        2.84      1.73 o 
  11  -4   8       22.47       21.83      2.73 o 
 -11  -3   8       35.80       38.57      5.48 o 
 -10  -3   8        8.31       12.49      3.73 o 
  -9  -3   8        8.25        6.42      1.77 o 
  -8  -3   8        2.80        2.15      1.43 o 
  -7  -3   8       57.63       60.41      2.90 o 
  -6  -3   8        0.38       -0.70      0.87 o 
  -5  -3   8      104.42       97.08      3.31 o 
  -4  -3   8       12.22       10.75      1.47 o 
  -3  -3   8        1.86        0.46      0.96 o 
  -2  -3   8      364.95      368.14      6.48 o 
  -1  -3   8       76.80       67.99      1.97 o 
   0  -3   8       12.97       16.43      1.19 o 
   1  -3   8      326.01      344.43      4.47 o 
   2  -3   8      277.62      261.12      4.05 o 
   3  -3   8        7.65        3.76      0.92 o 
   4  -3   8      745.28      709.78     13.77 o 
   5  -3   8        0.05        0.44      1.24 o 
   6  -3   8        1.92        5.05      1.35 o 
   7  -3   8      103.88      113.78      3.92 o 
   8  -3   8       92.57       91.49      3.71 o 
   9  -3   8       99.18      103.87      5.53 o 
  10  -3   8       26.87       30.52      2.74 o 
  11  -3   8       50.40       52.59      5.06 o 
  12  -3   8        8.21        6.14      2.02 o 
 -11  -2   8        3.21        7.01      3.51 o 
 -10  -2   8       24.27       27.43      7.89 o 
  -9  -2   8       42.22       41.59      3.71 o 
  -8  -2   8       76.08       82.31      3.51 o 
  -7  -2   8        0.51       -0.88      1.00 o 
  -6  -2   8       49.56       51.43      2.24 o 
  -5  -2   8      112.45      104.23      3.37 o 
  -4  -2   8      130.85      130.17      3.58 o 
  -3  -2   8      173.29      170.17      3.57 o 
  -2  -2   8        0.05        0.24      0.67 o 
  -1  -2   8      421.50      406.26      5.46 o 
   0  -2   8      199.48      206.93      2.99 o 
   1  -2   8        4.12        4.52      0.77 o 
   2  -2   8      103.45       85.74      2.74 o 
   3  -2   8       28.39       39.75      1.47 o 
   4  -2   8       64.53       78.50      2.01 o 
   5  -2   8       36.04       38.49      1.71 o 
   6  -2   8      123.63      122.02      3.71 o 
   7  -2   8       46.82       45.37      2.52 o 
   8  -2   8      134.63      143.15      4.39 o 
   9  -2   8       57.47       56.41      3.08 o 
  10  -2   8       97.34       96.73      4.00 o 
  11  -2   8       12.55       12.06      2.06 o 
  12  -2   8       13.38       10.86      2.23 o 
  13  -2   8       15.34       17.18      2.51 o 
 -11  -1   8        3.77        1.75      3.07 o 
 -10  -1   8      100.46      108.66      5.73 o 
  -9  -1   8        1.67        2.87      2.52 o 
  -8  -1   8       61.44       65.88      4.18 o 
  -7  -1   8        0.72        2.34      1.22 o 
  -6  -1   8       13.14       18.91      1.83 o 
  -5  -1   8       22.92       19.44      1.77 o 
  -4  -1   8      105.39      109.86      2.56 o 
  -3  -1   8       30.74       31.71      1.35 o 
  -2  -1   8      594.78      581.17      6.54 o 
  -1  -1   8      166.09      176.30      2.68 o 
   0  -1   8       86.51       76.47      1.74 o 
   1  -1   8       56.45       62.16      1.52 o 
   2  -1   8        6.06        1.91      0.80 o 
   3  -1   8      164.02      152.57      2.76 o 
   4  -1   8       83.99       71.31      2.11 o 
   5  -1   8      234.91      234.03      3.11 o 
   6  -1   8      256.74      266.08      5.15 o 
   7  -1   8       35.35       31.18      1.90 o 
   8  -1   8       69.93       66.75      2.57 o 
   9  -1   8       28.00       22.90      1.86 o 
  10  -1   8       44.26       44.19      3.26 o 
  11  -1   8       36.06       34.06      2.37 o 
  12  -1   8       23.25       22.44      2.20 o 
  13  -1   8        0.24        0.68      1.68 o 
 -11   0   8       23.00       20.16      4.60 o 
 -10   0   8        3.56        3.08      2.21 o 
  -9   0   8       24.77       28.94      3.25 o 
  -8   0   8      156.30      148.35      5.96 o 
  -7   0   8       28.53       35.16      2.46 o 
  -6   0   8      126.91      125.50      3.27 o 
  -5   0   8        4.60        2.83      1.00 o 
  -4   0   8       35.52       30.74      1.48 o 
  -3   0   8       57.57       47.82      2.39 o 
  -2   0   8      676.34      685.41      7.97 o 
  -1   0   8       34.00       31.62      1.66 o 
   0   0   8       36.78       35.69      1.21 o 
   1   0   8        0.51        1.15      0.50 o 
   2   0   8      344.95      375.06      4.96 o 
   3   0   8      107.13      125.39      2.05 o 
   4   0   8      644.98      653.07      6.55 o 
   5   0   8      100.30       85.16      1.72 o 
   6   0   8        8.27        5.94      0.74 o 
   7   0   8      263.50      237.28      4.03 o 
   8   0   8       76.72       80.46      2.70 o 
   9   0   8       41.77       42.41      2.50 o 
  10   0   8       56.95       55.25      2.57 o 
  11   0   8       46.05       42.68      2.46 o 
  12   0   8        0.05       -1.22      1.22 o 
  13   0   8       28.39       29.88      2.91 o 
  14   0   8        0.04       -1.49      1.61 o 
 -11   1   8        5.11        6.79      2.47 o 
 -10   1   8       32.56       27.39      4.60 o 
  -9   1   8        6.42        6.01      2.24 o 
  -8   1   8        1.97        1.64      1.86 o 
  -7   1   8       11.10       12.83      2.24 o 
  -6   1   8       45.77       47.95      2.48 o 
  -5   1   8       87.73       93.32      2.70 o 
  -4   1   8       31.24       35.09      1.77 o 
  -3   1   8       23.69       31.60      2.00 o 
  -2   1   8      137.01      138.50      2.71 o 
  -1   1   8      202.40      184.03      3.10 o 
   0   1   8      607.74      590.16      6.84 o 
   1   1   8      101.99      117.27      2.63 o 
   2   1   8        0.20        0.69      0.42 o 
   3   1   8       27.23       23.23      0.93 o 
   4   1   8      775.34      750.19      7.30 o 
   5   1   8      539.65      563.20      5.83 o 
   6   1   8     3531.85     3335.42     28.79 o 
   7   1   8       11.77        4.25      1.04 o 
   8   1   8        6.71        8.66      1.11 o 
   9   1   8       11.16       12.04      1.48 o 
  10   1   8      134.21      134.82      3.66 o 
  11   1   8        0.12       -0.60      1.16 o 
  12   1   8       35.29       37.44      2.89 o 
  13   1   8       13.66       11.48      2.14 o 
  14   1   8        5.06        4.91      3.70 o 
 -11   2   8       11.38        7.23      2.48 o 
 -10   2   8       17.43       18.75      2.94 o 
  -9   2   8        2.21       -0.65      2.07 o 
  -8   2   8      251.40      232.92      7.51 o 
  -7   2   8        9.48       10.31      2.15 o 
  -6   2   8       49.87       42.83      3.17 o 
  -5   2   8        1.71        2.50      1.09 o 
  -4   2   8       27.28       28.11      1.64 o 
  -3   2   8       12.95       15.70      1.78 o 
  -2   2   8      164.17      152.90      2.82 o 
  -1   2   8      207.40      206.61      3.33 o 
   0   2   8       93.72      106.73      2.19 o 
   1   2   8      433.79      439.46      5.36 o 
   2   2   8     1692.86     1743.36     17.62 o 
   3   2   8       22.79       31.62      0.95 o 
   4   2   8      445.35      463.27      5.34 o 
   5   2   8      189.84      177.54      2.80 o 
   6   2   8      321.45      308.74      5.05 o 
   7   2   8        1.56        3.71      0.98 o 
   8   2   8      359.79      337.27      5.72 o 
   9   2   8        0.44        0.72      0.97 o 
  10   2   8        3.31        2.05      1.08 o 
  11   2   8       26.54       27.30      3.13 o 
  12   2   8        0.10        0.69      1.38 o 
  13   2   8       21.26       25.86      2.60 o 
  14   2   8       35.87       37.02      3.08 o 
 -10   3   8       10.81        8.66      2.32 o 
  -9   3   8       18.93       19.37      2.40 o 
  -8   3   8        2.28        3.56      1.58 o 
  -7   3   8        0.09        0.77      1.35 o 
  -6   3   8       58.25       58.22      3.64 o 
  -5   3   8        5.95        3.36      1.19 o 
  -4   3   8        1.55        1.50      1.03 o 
  -3   3   8      439.91      467.05      9.40 o 
  -2   3   8        0.51        0.16      0.66 o 
  -1   3   8        5.96        4.89      0.78 o 
   0   3   8     1724.04     1731.61     16.54 o 
   1   3   8        9.95       21.96      1.05 o 
   2   3   8      156.62      153.19      2.38 o 
   3   3   8      252.95      246.32      3.24 o 
   4   3   8        0.06        0.32      0.52 o 
   5   3   8       32.40       25.57      1.36 o 
   6   3   8      880.98      866.33     11.04 o 
   7   3   8      179.55      183.03      3.73 o 
   8   3   8        4.44        2.45      0.94 o 
   9   3   8       28.84       25.40      1.80 o 
  10   3   8       24.67       22.77      2.63 o 
  11   3   8        6.59        4.22      1.51 o 
  12   3   8       12.85       12.38      2.02 o 
  13   3   8        1.98        1.71      1.51 o 
  14   3   8       40.54       41.16      3.12 o 
 -10   4   8        0.08        0.50      1.93 o 
  -9   4   8        4.27        2.59      1.64 o 
  -8   4   8        9.46        9.66      1.86 o 
  -7   4   8      223.62      213.69      5.69 o 
  -6   4   8        1.59        1.24      1.62 o 
  -5   4   8        0.52       -1.12      1.12 o 
  -4   4   8      274.55      278.50      4.94 o 
  -3   4   8        2.12        2.08      0.81 o 
  -2   4   8       75.27       73.45      1.61 o 
  -1   4   8      652.00      636.46      6.34 o 
   0   4   8       65.93       69.62      1.79 o 
   1   4   8      154.61      150.50      2.44 o 
   2   4   8      650.48      692.92      8.69 o 
   3   4   8        9.01        8.05      0.93 o 
   4   4   8       56.76       45.27      1.71 o 
   5   4   8      522.71      488.17      6.79 o 
   6   4   8       21.75       19.52      1.33 o 
   7   4   8       18.49       18.42      1.27 o 
   8   4   8       22.86       25.93      1.66 o 
   9   4   8       45.10       52.84      2.21 o 
  10   4   8        3.74        1.66      1.07 o 
  11   4   8       83.29       85.80      2.96 o 
  12   4   8      121.25      118.34      4.34 o 
  13   4   8       17.83       19.37      2.32 o 
  14   4   8       73.61       80.11      4.01 o 
  15   4   8       22.18       18.49      2.93 o 
 -10   5   8       18.74       19.91      3.02 o 
  -9   5   8       53.31       50.06      6.36 o 
  -8   5   8       10.33        9.29      2.86 o 
  -7   5   8       13.95       12.33      1.97 o 
  -6   5   8        0.17        0.98      1.68 o 
  -5   5   8       77.79       71.23      3.94 o 
  -4   5   8      138.13      135.59      4.05 o 
  -3   5   8      441.50      412.63      6.39 o 
  -2   5   8       50.05       51.80      1.55 o 
  -1   5   8      110.74      112.88      2.27 o 
   0   5   8       17.81       26.04      1.47 o 
   1   5   8      498.27      450.33      5.69 o 
   2   5   8      325.65      329.01      4.94 o 
   3   5   8      324.53      293.89      4.48 o 
   4   5   8      298.28      315.53      5.72 o 
   5   5   8       69.46       66.78      2.01 o 
   6   5   8      219.66      206.30      3.72 o 
   7   5   8      112.15      103.78      3.31 o 
   8   5   8      127.97      118.54      3.29 o 
   9   5   8        1.64        0.46      0.94 o 
  10   5   8       88.24       83.99      2.88 o 
  11   5   8      133.91      140.64      3.72 o 
  12   5   8       36.48       41.87      2.56 o 
  13   5   8      221.24      239.12      5.38 o 
  14   5   8       18.00       17.31      4.38 o 
  15   5   8        0.56        2.85      3.51 o 
  -9   6   8       21.17       20.42      3.07 o 
  -8   6   8        0.45        1.23      1.56 o 
  -7   6   8      170.81      183.33      5.39 o 
  -6   6   8        9.04        9.79      2.24 o 
  -5   6   8        0.37        0.45      2.08 o 
  -4   6   8       95.54       97.17      4.41 o 
  -3   6   8       12.59       12.96      1.80 o 
  -2   6   8       25.04       22.57      1.45 o 
  -1   6   8      723.24      667.74     10.11 o 
   0   6   8       82.79       84.48      2.42 o 
   1   6   8       23.13       27.15      1.35 o 
   2   6   8       13.92       12.35      0.97 o 
   3   6   8       29.99       33.12      1.34 o 
   4   6   8      108.13       82.95      1.60 o 
   5   6   8       67.85       57.84      1.71 o 
   6   6   8       75.18       71.49      2.70 o 
   7   6   8      190.62      180.25      4.24 o 
   8   6   8       27.06       19.08      1.64 o 
   9   6   8       69.31       72.20      2.46 o 
  10   6   8       26.56       23.64      1.77 o 
  11   6   8      148.68      162.76      4.08 o 
  12   6   8       12.38       15.70      2.14 o 
  13   6   8        0.46        0.99      1.86 o 
  14   6   8        1.18        0.02      2.74 o 
  15   6   8       17.12       10.74      3.94 o 
  -9   7   8       10.48       18.83      3.02 o 
  -8   7   8       60.73       67.89     12.49 o 
  -7   7   8        1.01        2.94      3.94 o 
  -6   7   8       31.25       33.13      4.05 o 
  -5   7   8       31.86       31.22      3.02 o 
  -4   7   8       66.76       64.60      6.25 o 
  -3   7   8       85.28       75.22      4.05 o 
  -2   7   8      352.21      331.32      6.67 o 
  -1   7   8        4.54        5.47      1.17 o 
   0   7   8       21.24       26.34      1.58 o 
   1   7   8      102.44       89.61      2.84 o 
   2   7   8      316.38      320.63      5.32 o 
   3   7   8      143.63      128.27      2.60 o 
   4   7   8      439.14      416.85      5.58 o 
   5   7   8       60.29       58.09      1.67 o 
   6   7   8       81.53       71.32      2.04 o 
   7   7   8      339.71      308.23      6.07 o 
   8   7   8        1.93        0.73      1.09 o 
   9   7   8        0.39        0.87      1.01 o 
  10   7   8       16.44       21.21      1.77 o 
  11   7   8       19.00       21.89      1.80 o 
  12   7   8        8.76        9.10      2.96 o 
  13   7   8       67.37       69.17      4.49 o 
  14   7   8        4.00        3.92      3.40 o 
  -8   8   8        2.16       -1.97      2.85 o 
  -7   8   8       13.75       10.52      3.94 o 
  -6   8   8      105.21      105.78      5.19 o 
  -5   8   8        2.80        4.27      2.01 o 
  -4   8   8       77.50       70.68      4.26 o 
  -3   8   8       11.28        9.32      2.09 o 
  -2   8   8      146.30      152.89      5.02 o 
  -1   8   8        0.01       -0.28      1.08 o 
   0   8   8      546.17      533.26      7.98 o 
   1   8   8      163.07      157.03      3.86 o 
   2   8   8      222.65      200.71      4.15 o 
   3   8   8      133.90      116.51      2.58 o 
   4   8   8      144.96      138.73      2.85 o 
   5   8   8        4.18        3.65      0.83 o 
   6   8   8      132.03      127.74      3.13 o 
   7   8   8       29.73       31.65      2.06 o 
   8   8   8        0.64        1.80      1.16 o 
   9   8   8       18.92       19.65      3.13 o 
  10   8   8        3.35        2.54      1.16 o 
  11   8   8        2.06        2.48      1.46 o 
  12   8   8       54.55       58.53      4.18 o 
  13   8   8       21.79       23.64      3.51 o 
  14   8   8        5.75        7.01      2.55 o 
  -7   9   8       18.16       15.56      4.16 o 
  -6   9   8        1.66        3.10      2.63 o 
  -5   9   8        3.18        3.25      2.15 o 
  -4   9   8       29.68       29.89      4.82 o 
  -3   9   8       99.83       99.99      4.88 o 
  -2   9   8      126.99      126.24      5.48 o 
  -1   9   8       63.05       64.94      3.02 o 
   0   9   8       14.67       15.05      1.83 o 
   1   9   8        0.27       -0.53      1.00 o 
   2   9   8      169.26      167.61      3.88 o 
   3   9   8       18.96       20.51      1.63 o 
   4   9   8        0.37        0.39      0.91 o 
   5   9   8       24.37       31.98      2.08 o 
   6   9   8      224.86      206.45      3.79 o 
   7   9   8      202.32      197.14      4.14 o 
   8   9   8       25.37       26.32      2.22 o 
   9   9   8        2.16        4.02      1.43 o 
  10   9   8       37.82       37.64      3.09 o 
  11   9   8       33.79       38.11      2.78 o 
  12   9   8        0.42       -1.44      1.93 o 
  13   9   8        0.70        2.63      2.17 o 
  14   9   8       19.57       20.35      3.33 o 
  -6  10   8       36.84       44.27      5.70 o 
  -5  10   8       10.54       10.59      2.68 o 
  -4  10   8       10.15       14.90      6.14 o 
  -3  10   8       40.52       38.36      7.67 o 
  -2  10   8       51.02       56.51      3.07 o 
  -1  10   8       65.68       65.28      3.19 o 
   0  10   8       97.97       93.81      4.03 o 
   1  10   8      365.16      341.39      7.20 o 
   2  10   8        0.65       -1.11      1.11 o 
   3  10   8       49.46       49.50      2.73 o 
   4  10   8        3.20        1.41      1.06 o 
   5  10   8        0.02       -0.51      0.93 o 
   6  10   8       17.75       21.09      1.56 o 
   7  10   8        0.93        0.14      1.04 o 
   8  10   8        5.11        4.09      1.43 o 
   9  10   8        5.48        3.94      1.97 o 
  10  10   8       71.36       72.68      4.27 o 
  11  10   8       10.33        6.25      2.01 o 
  12  10   8        0.08        2.85      2.63 o 
  13  10   8       10.81       13.81      4.16 o 
  -5  11   8        0.65       -2.19      2.63 o 
  -4  11   8       38.53       43.39      5.48 o 
  -3  11   8       48.26       44.03      3.93 o 
  -2  11   8        0.25        2.11      1.60 o 
  -1  11   8       94.26      105.71      4.08 o 
   0  11   8       58.81       56.07      3.12 o 
   1  11   8       17.99       16.85      2.06 o 
   2  11   8        0.79       -1.19      1.19 o 
   3  11   8        9.49        7.88      1.72 o 
   4  11   8        8.35        8.21      1.67 o 
   5  11   8       30.33       26.28      1.88 o 
   6  11   8      171.00      178.46      3.81 o 
   7  11   8       32.34       35.43      3.29 o 
   8  11   8       33.30       35.74      2.47 o 
   9  11   8       42.22       41.02      3.41 o 
  10  11   8        0.57        0.49      2.74 o 
  11  11   8        0.78       -1.53      1.53 o 
  12  11   8       18.65       27.18      4.82 o 
  13  11   8       27.82       27.83      5.26 o 
  -4  12   8        0.35        1.10      3.07 o 
  -3  12   8        4.46        6.79      3.51 o 
  -2  12   8        7.24        6.99      1.90 o 
  -1  12   8       23.83       24.19      5.96 o 
   0  12   8       24.28       26.19      3.54 o 
   1  12   8       81.76       84.38      3.83 o 
   2  12   8       81.81       79.03      3.75 o 
   3  12   8        2.03        3.36      1.64 o 
   4  12   8        8.76       12.19      2.02 o 
   5  12   8        8.31        8.04      1.74 o 
   6  12   8       50.47       51.33      2.32 o 
   7  12   8        0.60        0.91      1.43 o 
   8  12   8       23.93       22.74      2.36 o 
   9  12   8       16.16       14.55      2.63 o 
  10  12   8       41.20       50.07      3.86 o 
  11  12   8       26.38       30.69      3.40 o 
  12  12   8        6.37        5.26      3.29 o 
  -3  13   8       40.89       43.39      5.92 o 
  -2  13   8       20.52       16.44      4.16 o 
  -1  13   8        8.42       10.89      2.78 o 
   0  13   8       35.81       42.22      3.11 o 
   1  13   8       11.34       10.90      2.12 o 
   2  13   8       23.10       19.51      2.44 o 
   3  13   8       68.38       74.15      3.84 o 
   4  13   8        2.67        5.02      1.85 o 
   5  13   8       11.98       15.01      3.13 o 
   6  13   8       14.16       15.66      2.02 o 
   7  13   8        0.16        0.18      1.46 o 
   8  13   8       11.44       11.83      2.06 o 
   9  13   8      106.99      113.75      5.58 o 
  10  13   8        1.39        1.97      2.01 o 
  11  13   8        0.53        0.71      2.09 o 
  -1  14   8      160.93      166.12      7.05 o 
   0  14   8       19.37       23.07      3.40 o 
   1  14   8        4.59        1.86      2.24 o 
   2  14   8        3.57        0.80      2.15 o 
   3  14   8       12.14        8.97      2.85 o 
   4  14   8        2.10        4.93      2.48 o 
   5  14   8       81.25       90.63      5.27 o 
   6  14   8        0.61       -1.97      1.97 o 
   7  14   8        2.96        2.02      2.80 o 
   8  14   8       53.84       50.09      3.28 o 
   9  14   8        2.21       -1.42      1.86 o 
  10  14   8        0.08       -2.30      2.30 o 
   2  15   8       40.28       35.89      3.86 o 
   3  15   8       53.98       58.57      4.57 o 
   4  15   8       18.27       17.17      3.24 o 
   5  15   8        1.22        1.01      2.15 o 
   6  15   8        6.61        8.11      2.62 o 
   7  15   8       46.64       51.43      4.26 o 
  -4 -10   9       21.22       12.93      3.94 o 
  -3 -10   9       14.28       16.66      2.86 o 
  -2 -10   9      118.60      123.97      5.89 o 
  -1 -10   9        1.58        0.76      1.93 o 
   0 -10   9        0.27       -0.94      1.78 o 
   1 -10   9        1.21       -0.44      2.01 o 
   2 -10   9       81.64       79.87      5.03 o 
   3 -10   9        0.22        1.97      3.51 o 
  -6  -9   9       75.09       69.81      4.72 o 
  -5  -9   9        0.85        5.70      3.07 o 
  -4  -9   9        0.12       -2.19      2.41 o 
  -3  -9   9       39.09       35.36      3.41 o 
  -2  -9   9       98.01      109.83      7.01 o 
  -1  -9   9       17.85       17.00      2.79 o 
   0  -9   9       94.90       95.70      4.04 o 
   1  -9   9       12.97       14.70      2.18 o 
   2  -9   9       15.55       18.73      4.93 o 
   3  -9   9       56.68       56.94      4.41 o 
   4  -9   9       19.38       18.19      4.38 o 
   5  -9   9        1.73       -0.88      2.85 o 
  -8  -8   9        3.61        2.95      1.73 o 
  -7  -8   9       32.41       31.86      4.82 o 
  -6  -8   9       16.43       17.66      3.18 o 
  -5  -8   9        0.01        1.10      2.41 o 
  -4  -8   9       17.53       18.19      3.94 o 
  -3  -8   9        5.61        5.32      2.09 o 
  -2  -8   9       34.11       36.88      2.65 o 
  -1  -8   9      188.28      173.07      5.14 o 
   0  -8   9       32.57       32.25      2.66 o 
   1  -8   9        0.99        1.64      1.45 o 
   2  -8   9        6.58       12.63      2.63 o 
   3  -8   9       38.51       44.36      5.92 o 
   4  -8   9        0.01        2.19      3.29 o 
   5  -8   9      261.22      272.63     12.27 o 
   6  -8   9        3.63        2.41      3.07 o 
   7  -8   9       18.66       15.25      3.00 o 
  -8  -7   9        3.55        2.58      1.64 o 
  -7  -7   9       33.18       31.61      2.74 o 
  -6  -7   9       41.13       37.60      2.73 o 
  -5  -7   9       74.62       65.53      6.14 o 
  -4  -7   9        0.65       -1.75      1.97 o 
  -3  -7   9       66.51       70.25      3.44 o 
  -2  -7   9       11.86        9.87      1.77 o 
  -1  -7   9       12.45       15.79      2.68 o 
   0  -7   9       14.52       17.25      2.02 o 
   1  -7   9       42.79       50.65      2.94 o 
   2  -7   9       26.11       30.37      2.44 o 
   3  -7   9        3.24        4.67      3.40 o 
   4  -7   9       17.73       16.79      2.96 o 
   5  -7   9       28.60       26.84      2.52 o 
   6  -7   9        8.40       10.55      2.10 o 
   7  -7   9      133.23      145.14      5.14 o 
   8  -7   9       21.20       25.88      2.74 o 
  -9  -6   9       31.42       25.17      3.40 o 
  -8  -6   9        2.24        0.61      1.51 o 
  -7  -6   9      212.53      202.36      7.20 o 
  -6  -6   9       15.57       10.71      1.85 o 
  -5  -6   9        4.35        3.29      1.86 o 
  -4  -6   9       12.07       19.24      2.85 o 
  -3  -6   9       23.87       25.23      2.10 o 
  -2  -6   9        6.78        4.89      1.43 o 
  -1  -6   9      132.01      136.75      6.92 o 
   0  -6   9        0.07       -0.20      1.10 o 
   1  -6   9       26.85       26.23      2.19 o 
   2  -6   9      180.12      164.74      4.76 o 
   3  -6   9        8.28       10.36      1.62 o 
   4  -6   9        0.01       -0.44      1.23 o 
   5  -6   9      189.61      220.09      5.86 o 
   6  -6   9       50.35       48.42      3.08 o 
   7  -6   9       37.53       40.32      2.99 o 
   8  -6   9        2.43        4.12      1.81 o 
   9  -6   9       61.18       56.36      4.24 o 
 -10  -5   9        5.64        5.32      2.31 o 
  -9  -5   9        3.10        1.65      1.93 o 
  -8  -5   9       79.90       88.76      3.78 o 
  -7  -5   9        6.14        6.26      1.94 o 
  -6  -5   9       13.74       11.58      1.84 o 
  -5  -5   9       34.47       31.03      2.30 o 
  -4  -5   9       10.37        9.53      1.59 o 
  -3  -5   9       52.38       56.28      2.69 o 
  -2  -5   9      103.03       96.84      5.33 o 
  -1  -5   9       69.89       70.34      3.56 o 
   0  -5   9       27.47       29.24      2.14 o 
   1  -5   9      334.58      358.26      7.17 o 
   2  -5   9        0.34        1.46      1.22 o 
   3  -5   9       80.41       82.11      4.10 o 
   4  -5   9       35.13       32.42      2.30 o 
   5  -5   9      182.76      178.05     11.60 o 
   6  -5   9        2.21        2.56      1.52 o 
   7  -5   9      111.98      112.32      4.34 o 
   8  -5   9       31.08       30.24      2.69 o 
   9  -5   9       14.69       17.15      2.40 o 
  10  -5   9      114.67      124.03      4.97 o 
 -10  -4   9       25.17       19.29      4.38 o 
  -9  -4   9        3.73        0.35      1.84 o 
  -8  -4   9        0.04        1.85      1.51 o 
  -7  -4   9       50.54       41.71      3.55 o 
  -6  -4   9       15.81       14.21      1.57 o 
  -5  -4   9        5.53        4.81      1.38 o 
  -4  -4   9       90.01       96.53      4.93 o 
  -3  -4   9       41.27       38.99      2.99 o 
  -2  -4   9       26.48       23.59      1.98 o 
  -1  -4   9        0.44        1.36      1.15 o 
   0  -4   9       71.46       73.79      2.90 o 
   1  -4   9      102.21      106.55      3.42 o 
   2  -4   9       14.19       19.14      1.67 o 
   3  -4   9      140.74      136.33      3.78 o 
   4  -4   9       22.48       22.86      1.84 o 
   5  -4   9        9.99       12.70      1.72 o 
   6  -4   9      245.58      248.22      6.11 o 
   7  -4   9      149.86      151.98      4.80 o 
   8  -4   9        5.46        5.81      1.81 o 
   9  -4   9       91.85       97.18      4.52 o 
  10  -4   9        1.95        1.37      1.71 o 
  11  -4   9      132.99      134.77      5.31 o 
 -10  -3   9        2.38        3.07      3.07 o 
  -9  -3   9       36.93       35.35      2.83 o 
  -8  -3   9      238.57      253.36      6.48 o 
  -7  -3   9      115.35      123.75      3.62 o 
  -6  -3   9        9.51       10.02      1.39 o 
  -5  -3   9        8.20       10.73      1.60 o 
  -4  -3   9       14.65       15.07      1.80 o 
  -3  -3   9        3.48        2.70      1.57 o 
  -2  -3   9       77.10       77.86      4.17 o 
  -1  -3   9       48.71       46.82      2.00 o 
   0  -3   9      327.51      329.25     10.61 o 
   1  -3   9       88.35       88.68      2.52 o 
   2  -3   9      220.14      226.21      4.23 o 
   3  -3   9       29.10       24.42      2.21 o 
   4  -3   9      254.06      250.28      6.04 o 
   5  -3   9      127.70      119.77      5.19 o 
   6  -3   9        3.69        3.34      1.35 o 
   7  -3   9       97.91       97.65      3.75 o 
   8  -3   9        1.87        1.84      1.45 o 
   9  -3   9      154.85      152.82      5.06 o 
  10  -3   9       12.33       13.78      2.89 o 
  11  -3   9       15.15       14.78      2.44 o 
  12  -3   9        0.26       -0.78      1.69 o 
 -10  -2   9        1.59        0.44      2.63 o 
  -9  -2   9       32.35       34.03      3.55 o 
  -8  -2   9        1.11        3.52      1.54 o 
  -7  -2   9      132.66      135.01      6.74 o 
  -6  -2   9        8.41        8.06      1.36 o 
  -5  -2   9      111.53      118.73      5.03 o 
  -4  -2   9       18.19       18.60      1.50 o 
  -3  -2   9      122.26      108.62      3.37 o 
  -2  -2   9      222.63      222.01      4.31 o 
  -1  -2   9      114.37      112.27      4.43 o 
   0  -2   9      600.59      618.79      9.92 o 
   1  -2   9       55.37       48.71      1.83 o 
   2  -2   9       84.20       64.09      2.30 o 
   3  -2   9       94.96       86.26      3.76 o 
   4  -2   9      438.89      396.41      6.10 o 
   5  -2   9        3.70        2.44      1.03 o 
   6  -2   9      101.63       98.48      6.47 o 
   7  -2   9       68.22       66.92      3.07 o 
   8  -2   9      143.85      145.92      4.59 o 
   9  -2   9       40.92       45.59      2.99 o 
  10  -2   9       15.53       14.17      2.14 o 
  11  -2   9       18.49       17.93      2.40 o 
  12  -2   9        0.54        0.57      1.64 o 
 -11  -1   9        7.54        6.36      3.29 o 
 -10  -1   9       35.74       35.72      5.26 o 
  -9  -1   9       11.41       12.32      2.62 o 
  -8  -1   9       31.02       34.97      5.81 o 
  -7  -1   9       48.34       44.81      2.67 o 
  -6  -1   9      122.12      119.58      3.33 o 
  -5  -1   9       13.24       12.81      1.42 o 
  -4  -1   9       20.98       17.68      2.28 o 
  -3  -1   9       23.94       28.05      1.83 o 
  -2  -1   9        8.92       10.02      1.05 o 
  -1  -1   9      203.22      207.23      3.92 o 
   0  -1   9      422.85      412.63      5.61 o 
   1  -1   9       95.20       98.93      2.51 o 
   2  -1   9      105.55      119.44      2.79 o 
   3  -1   9        1.14        4.09      0.89 o 
   4  -1   9        5.36        5.01      0.98 o 
   5  -1   9        5.67       11.50      1.17 o 
   6  -1   9      290.49      272.23      4.81 o 
   7  -1   9      182.50      183.60      4.16 o 
   8  -1   9       26.24       24.57      1.83 o 
   9  -1   9       40.75       34.25      2.50 o 
  10  -1   9      109.34      104.95      3.56 o 
  11  -1   9        5.71        5.43      1.52 o 
  12  -1   9      129.19      127.83      4.20 o 
  13  -1   9       49.32       51.20      4.49 o 
 -11   0   9       42.13       44.27      5.92 o 
 -10   0   9       11.69       11.18      3.94 o 
  -9   0   9        0.42        1.97      2.05 o 
  -8   0   9       15.91       10.57      3.18 o 
  -7   0   9       35.98       39.66      2.84 o 
  -6   0   9        0.13        0.78      1.02 o 
  -5   0   9       13.83       16.64      1.53 o 
  -4   0   9       26.13       24.14      1.61 o 
  -3   0   9       26.14       28.22      1.90 o 
  -2   0   9      497.22      504.96      6.39 o 
  -1   0   9      646.45      644.95     10.63 o 
   0   0   9      125.30      115.76      2.32 o 
   1   0   9        0.27       -0.29      0.60 o 
   2   0   9      334.27      330.82      5.18 o 
   3   0   9      194.76      213.06      3.85 o 
   4   0   9      333.41      333.41      4.05 o 
   5   0   9      440.05      420.37      5.41 o 
   6   0   9       25.67       28.39      1.28 o 
   7   0   9       60.24       54.41      2.56 o 
   8   0   9      108.59      105.05      3.17 o 
   9   0   9      137.96      135.38      7.12 o 
  10   0   9        0.94       -0.18      1.11 o 
  11   0   9        4.18        1.44      1.93 o 
  12   0   9        7.93        8.82      1.71 o 
  13   0   9        0.13        0.87      1.71 o 
 -10   1   9        6.07        6.38      3.18 o 
  -9   1   9      166.88      160.01      7.89 o 
  -8   1   9       11.79        7.73      4.49 o 
  -7   1   9        2.02       -0.52      1.75 o 
  -6   1   9      108.02      107.88      3.64 o 
  -5   1   9       17.91       15.47      1.47 o 
  -4   1   9       37.34       35.31      2.06 o 
  -3   1   9      238.41      247.28      6.48 o 
  -2   1   9        4.46        5.61      0.99 o 
  -1   1   9       10.91        9.22      0.98 o 
   0   1   9      722.24      719.39      8.25 o 
   1   1   9      211.13      213.87      3.26 o 
   2   1   9        0.90        0.04      0.50 o 
   3   1   9      147.55      140.10      2.45 o 
   4   1   9       72.95       72.59      1.77 o 
   5   1   9       90.63       87.37      2.01 o 
   6   1   9      200.04      189.50      3.08 o 
   7   1   9       49.67       57.88      2.53 o 
   8   1   9       24.72       30.19      1.82 o 
   9   1   9       53.17       51.11      2.41 o 
  10   1   9        0.16        1.06      1.11 o 
  11   1   9       58.92       51.75      2.64 o 
  12   1   9       65.80       62.89      4.03 o 
  13   1   9        0.12       -0.34      1.48 o 
  14   1   9        6.58        6.02      2.03 o 
 -10   2   9        0.29       -0.67      1.93 o 
  -9   2   9        3.86        3.87      1.89 o 
  -8   2   9       26.36       26.19      3.17 o 
  -7   2   9      209.00      207.99      6.97 o 
  -6   2   9       19.62       19.81      1.90 o 
  -5   2   9        0.53        0.77      1.29 o 
  -4   2   9        5.34        6.51      1.79 o 
  -3   2   9       82.44       86.31      2.56 o 
  -2   2   9       49.74       46.55      2.14 o 
  -1   2   9      635.32      627.62      8.55 o 
   0   2   9       61.66       64.36      1.73 o 
   1   2   9      108.74      108.44      2.47 o 
   2   2   9      521.79      497.76      5.46 o 
   3   2   9        4.37        5.44      0.61 o 
   4   2   9        0.85        2.13      0.93 o 
   5   2   9     1410.34     1378.65     14.67 o 
   6   2   9       11.23       11.97      1.30 o 
   7   2   9        3.92        9.50      2.21 o 
   8   2   9      185.90      153.18      3.39 o 
   9   2   9      125.79      122.16      3.32 o 
  10   2   9       20.86       24.71      1.87 o 
  11   2   9      111.40      106.39      5.56 o 
  12   2   9        6.11        5.05      1.76 o 
  13   2   9        0.87       -0.55      1.83 o 
  14   2   9       20.44       18.93      2.57 o 
 -10   3   9        5.40        4.38      2.24 o 
  -9   3   9       75.02       74.52      3.87 o 
  -8   3   9        0.02        0.52      1.56 o 
  -7   3   9        6.56        4.63      1.80 o 
  -6   3   9       12.40        9.51      2.15 o 
  -5   3   9       17.69       21.32      2.96 o 
  -4   3   9       61.80       70.55      3.31 o 
  -3   3   9      333.43      309.91      5.36 o 
  -2   3   9       87.76       87.96      2.53 o 
  -1   3   9        0.09        0.95      0.79 o 
   0   3   9      217.81      212.08      3.86 o 
   1   3   9     1135.72     1160.49     12.42 o 
   2   3   9       18.14       17.65      1.08 o 
   3   3   9        0.16        0.66      0.49 o 
   4   3   9       69.76       68.60      2.37 o 
   5   3   9      527.19      492.86      6.26 o 
   6   3   9       20.71       20.08      1.38 o 
   7   3   9      286.19      260.11      4.70 o 
   8   3   9        2.68        3.52      0.92 o 
   9   3   9       86.68       92.23      2.78 o 
  10   3   9        2.54        3.27      1.38 o 
  11   3   9       34.47       36.59      3.10 o 
  12   3   9       53.86       56.84      3.32 o 
  13   3   9       28.05       26.18      2.87 o 
  14   3   9       31.84       35.33      3.03 o 
 -10   4   9       10.87        8.37      2.55 o 
  -9   4   9        0.46       -0.56      1.78 o 
  -8   4   9        2.07        1.05      1.54 o 
  -7   4   9       74.76       79.06      3.67 o 
  -6   4   9       69.26       68.59      7.67 o 
  -5   4   9        1.16        1.37      1.62 o 
  -4   4   9      322.10      324.20      5.67 o 
  -3   4   9      206.38      196.33      4.04 o 
  -2   4   9        0.10        0.29      0.74 o 
  -1   4   9      336.00      326.00      4.98 o 
   0   4   9      619.59      594.17      7.20 o 
   1   4   9        3.18        2.85      0.78 o 
   2   4   9      207.28      190.64      2.81 o 
   3   4   9        0.22        0.16      0.49 o 
   4   4   9        4.86        2.64      0.70 o 
   5   4   9      735.31      715.64      9.40 o 
   6   4   9       62.48       60.14      2.44 o 
   7   4   9       68.49       59.91      2.90 o 
   8   4   9        3.26        2.22      0.99 o 
   9   4   9       36.90       39.52      2.98 o 
  10   4   9       26.35       29.05      2.27 o 
  11   4   9        0.06        1.31      1.34 o 
  12   4   9      108.33      115.42      6.75 o 
  13   4   9       12.03       13.60      2.14 o 
  14   4   9        3.81        4.60      1.85 o 
  -9   5   9        2.73        3.07      3.29 o 
  -8   5   9      121.92      127.15      5.33 o 
  -7   5   9       18.06       20.78      3.09 o 
  -6   5   9      127.37      132.58      5.49 o 
  -5   5   9       69.02       70.73      3.95 o 
  -4   5   9       11.52       11.39      2.17 o 
  -3   5   9       50.86       56.47      2.20 o 
  -2   5   9      644.47      613.41     11.61 o 
  -1   5   9        0.08        0.56      0.68 o 
   0   5   9        0.76        1.72      0.69 o 
   1   5   9      638.89      605.89      7.31 o 
   2   5   9      452.06      434.22      6.24 o 
   3   5   9       10.22       10.15      0.78 o 
   4   5   9      330.22      337.68      4.12 o 
   5   5   9      194.49      174.45      3.00 o 
   6   5   9      215.21      193.42      4.30 o 
   7   5   9        0.07        0.72      1.06 o 
   8   5   9      225.20      213.54      7.46 o 
   9   5   9       78.64       66.91      2.90 o 
  10   5   9       58.82       63.82      3.11 o 
  11   5   9        9.48        9.77      1.71 o 
  12   5   9       29.90       34.16      3.46 o 
  13   5   9       43.19       46.95      3.07 o 
  14   5   9        0.38        1.00      1.64 o 
  -9   6   9        1.28        2.40      2.15 o 
  -8   6   9        7.24        7.93      2.40 o 
  -7   6   9       53.89       58.76      3.37 o 
  -6   6   9       96.77       92.31      4.80 o 
  -5   6   9      101.51      103.21      6.57 o 
  -4   6   9      124.68      126.32      7.34 o 
  -3   6   9       33.65       32.71      2.28 o 
  -2   6   9        5.69        6.94      1.43 o 
  -1   6   9       30.31       24.38      1.56 o 
   0   6   9      392.41      351.62      5.70 o 
   1   6   9       45.22       53.80      1.78 o 
   2   6   9        9.22        7.99      0.91 o 
   3   6   9        0.46        2.86      0.75 o 
   4   6   9      336.47      297.34      3.85 o 
   5   6   9       43.12       37.45      1.57 o 
   6   6   9      206.55      173.94      4.41 o 
   7   6   9       28.23       27.49      2.31 o 
   8   6   9       14.76       12.30      1.51 o 
   9   6   9      117.93      121.32      3.78 o 
  10   6   9       13.61       11.38      1.64 o 
  11   6   9       15.42       18.72      2.06 o 
  12   6   9      157.07      156.60      6.19 o 
  13   6   9        4.41        6.57      2.32 o 
  14   6   9       18.88       18.19      4.60 o 
  -8   7   9      109.90      124.27      7.23 o 
  -7   7   9       15.74       18.01      3.21 o 
  -6   7   9       17.41       18.33      6.36 o 
  -5   7   9       53.37       55.04      3.87 o 
  -4   7   9       42.78       39.39      6.47 o 
  -3   7   9       30.15       33.68      2.93 o 
  -2   7   9      190.94      185.49      4.88 o 
  -1   7   9       13.46       14.84      1.39 o 
   0   7   9      102.06      102.25      3.04 o 
   1   7   9        9.43        9.77      1.81 o 
   2   7   9      218.63      196.59      3.98 o 
   3   7   9      274.69      244.15      3.47 o 
   4   7   9       39.05       29.67      1.26 o 
   5   7   9        0.08       -0.11      0.64 o 
   6   7   9        6.68        7.24      1.15 o 
   7   7   9       20.17       14.44      1.60 o 
   8   7   9      127.97      130.77      4.01 o 
   9   7   9       42.27       33.89      2.32 o 
  10   7   9       10.95       11.12      1.77 o 
  11   7   9       25.62       23.35      2.22 o 
  12   7   9        7.28        6.76      1.73 o 
  13   7   9       42.88       36.38      5.26 o 
  14   7   9        7.31        7.67      3.73 o 
  -8   8   9        1.29       -0.62      2.00 o 
  -7   8   9       20.76       21.98      3.09 o 
  -6   8   9       86.86       78.68      6.47 o 
  -5   8   9       14.46       15.08      2.85 o 
  -4   8   9       28.18       27.42      3.84 o 
  -3   8   9       78.28       82.65      4.33 o 
  -2   8   9      129.27      122.19      8.22 o 
  -1   8   9      123.79      111.24      5.45 o 
   0   8   9       13.16       13.30      1.41 o 
   1   8   9        9.94        9.94      1.33 o 
   2   8   9      159.56      148.36      3.52 o 
   3   8   9       80.41       73.04      2.48 o 
   4   8   9      244.57      275.28      4.38 o 
   5   8   9       22.90       16.90      1.23 o 
   6   8   9      131.81      132.14      3.29 o 
   7   8   9       32.40       32.32      2.15 o 
   8   8   9       51.33       49.95      2.65 o 
   9   8   9       15.75       17.37      1.87 o 
  10   8   9       23.74       23.38      2.15 o 
  11   8   9       29.50       28.72      2.36 o 
  12   8   9       48.17       50.77      3.78 o 
  13   8   9        1.67        0.66      2.85 o 
  14   8   9       36.70       29.59      5.26 o 
  -7   9   9       63.36       72.17      4.64 o 
  -6   9   9        0.02       -0.22      3.07 o 
  -5   9   9        0.55        2.35      2.09 o 
  -4   9   9       22.47       20.19      5.92 o 
  -3   9   9       50.90       64.13      4.18 o 
  -2   9   9        1.90        2.08      1.86 o 
  -1   9   9      126.93      126.56      4.07 o 
   0   9   9      718.99      695.82     11.55 o 
   1   9   9       11.52       10.33      1.37 o 
   2   9   9       90.17       92.92      3.41 o 
   3   9   9        0.83       -0.31      1.22 o 
   4   9   9      162.07      145.33      3.57 o 
   5   9   9       62.56       59.44      2.06 o 
   6   9   9       88.29       86.26      2.44 o 
   7   9   9        8.89       10.58      1.56 o 
   8   9   9       27.17       28.61      2.23 o 
   9   9   9       23.85       24.66      2.15 o 
  10   9   9        0.91       -0.34      1.25 o 
  11   9   9       50.08       54.95      3.84 o 
  12   9   9       18.97       17.21      2.84 o 
  13   9   9        0.22        1.53      3.07 o 
  14   9   9        1.31        0.00      3.07 o 
  -6  10   9        1.95        4.60      3.29 o 
  -5  10   9       28.23       33.75      5.04 o 
  -4  10   9       59.03       50.69      4.09 o 
  -3  10   9        0.29        4.46      2.15 o 
  -2  10   9       39.18       40.39      3.55 o 
  -1  10   9        0.19       -0.40      1.42 o 
   0  10   9       20.43       19.01      2.67 o 
   1  10   9       75.47       67.62      3.19 o 
   2  10   9       18.45       14.75      1.90 o 
   3  10   9        0.37        1.40      1.30 o 
   4  10   9       41.69       47.57      3.31 o 
   5  10   9        6.38        7.57      1.33 o 
   6  10   9       13.92       14.47      1.36 o 
   7  10   9       66.08       68.22      2.62 o 
   8  10   9       31.88       34.87      2.44 o 
   9  10   9        3.16        2.50      1.47 o 
  10  10   9        5.72        6.47      2.17 o 
  11  10   9       29.23       34.23      3.33 o 
  12  10   9        3.60        0.99      2.00 o 
  13  10   9       11.17       12.05      4.16 o 
  -5  11   9        4.33        6.36      3.73 o 
  -4  11   9        0.02       -2.41      2.85 o 
  -3  11   9       49.85       49.98      4.18 o 
  -2  11   9        5.11        3.97      5.59 o 
  -1  11   9       43.30       40.37      2.89 o 
   0  11   9      183.17      178.20      5.30 o 
   1  11   9        7.50        7.97      1.77 o 
   2  11   9        3.67        3.73      1.96 o 
   3  11   9       29.82       28.69      2.68 o 
   4  11   9        9.48        7.77      2.40 o 
   5  11   9        3.16        3.06      1.38 o 
   6  11   9        3.18        3.13      1.22 o 
   7  11   9       36.93       38.09      2.16 o 
   8  11   9        0.05        0.33      1.35 o 
   9  11   9       64.00       62.44      4.10 o 
  10  11   9       25.85       26.47      3.09 o 
  11  11   9        1.20       -1.08      1.78 o 
  12  11   9        0.98        2.08      1.93 o 
  13  11   9       30.74       33.75      5.48 o 
  -4  12   9       56.87       58.08      6.57 o 
  -3  12   9       19.54       19.94      4.60 o 
  -2  12   9       10.88       16.88      4.38 o 
  -1  12   9       12.92       11.36      2.09 o 
   0  12   9       97.40       94.83      4.07 o 
   1  12   9       54.50       53.12      5.77 o 
   2  12   9       48.82       53.38      3.28 o 
   3  12   9        9.29       10.34      2.02 o 
   4  12   9        0.04       -1.29      1.29 o 
   5  12   9       71.75       75.44      3.49 o 
   6  12   9      105.63      103.62      3.05 o 
   7  12   9        4.90        5.65      1.42 o 
   8  12   9       26.63       24.70      2.93 o 
   9  12   9       37.41       32.49      3.33 o 
  10  12   9        6.04        9.70      3.40 o 
  11  12   9      184.49      189.57     10.30 o 
  12  12   9        0.97       -0.77      1.86 o 
  -2  13   9       41.02       34.85      5.26 o 
  -1  13   9        0.09       -0.55      1.90 o 
   0  13   9       32.24       32.69      3.48 o 
   1  13   9        0.89        0.52      1.67 o 
   2  13   9       26.43       26.28      2.69 o 
   3  13   9       50.98       50.34      4.10 o 
   4  13   9       39.81       42.84      3.15 o 
   5  13   9        1.32       -0.84      1.51 o 
   6  13   9       52.83       61.18      2.98 o 
   7  13   9      181.12      178.17     11.40 o 
   8  13   9       31.26       32.86      3.31 o 
   9  13   9       98.07      103.41      5.42 o 
  10  13   9        8.82        9.05      2.55 o 
  11  13   9        0.01        0.59      2.00 o 
   0  14   9        0.03       -1.45      2.00 o 
   1  14   9       12.18       13.00      2.78 o 
   2  14   9       10.65        8.92      2.71 o 
   3  14   9        2.01        3.92      3.73 o 
   4  14   9       16.40       18.60      7.89 o 
   5  14   9       43.67       46.04      3.18 o 
   6  14   9        7.87       12.60      2.79 o 
   7  14   9        4.21        4.05      4.27 o 
   8  14   9       54.34       63.84      3.53 o 
   9  14   9        0.47       -1.44      1.93 o 
  10  14   9       17.17       16.75      4.38 o 
   3  15   9        0.71        1.72      2.24 o 
   4  15   9       85.99       81.64      5.19 o 
   5  15   9        0.67       -0.19      2.74 o 
   6  15   9        2.34       -0.77      1.94 o 
   7  15   9       23.63       19.95      3.25 o 
  -2 -10  10       19.80       18.19      4.16 o 
  -1 -10  10      101.02      103.44      7.67 o 
   0 -10  10        8.94        8.99      3.73 o 
  -5  -9  10       18.79       18.85      4.16 o 
  -4  -9  10       16.24       10.08      3.51 o 
  -3  -9  10       74.65       72.54      6.57 o 
  -2  -9  10        2.86        1.99      2.00 o 
  -1  -9  10        1.55       -1.10      1.70 o 
   0  -9  10       19.20       19.90      2.44 o 
   1  -9  10       94.95       94.55      5.03 o 
   2  -9  10        1.00        0.44      3.07 o 
   3  -9  10       67.23       61.80      6.57 o 
   4  -9  10        0.38        1.97      3.51 o 
  -6  -8  10       20.74       15.56      2.79 o 
  -5  -8  10        5.37        3.94      2.85 o 
  -4  -8  10       67.68       69.47      6.57 o 
  -3  -8  10       51.21       50.63      5.70 o 
  -2  -8  10       19.14       19.72      3.94 o 
  -1  -8  10      264.84      269.86      6.73 o 
   0  -8  10       11.56       13.80      2.32 o 
   1  -8  10        7.43        8.47      1.87 o 
   2  -8  10        0.26       -2.85      2.85 o 
   3  -8  10       31.40       31.34      5.04 o 
   4  -8  10        0.04        0.88      3.07 o 
   5  -8  10       48.19       50.63      5.92 o 
   6  -8  10        6.02        3.73      3.73 o 
  -7  -7  10        0.21        2.33      1.60 o 
  -6  -7  10        4.96        7.96      2.63 o 
  -5  -7  10       14.31       15.12      3.73 o 
  -4  -7  10       26.06       27.18      4.38 o 
  -3  -7  10       25.17       26.36      2.84 o 
  -2  -7  10       39.43       39.91      3.33 o 
  -1  -7  10        6.53        6.71      2.14 o 
   0  -7  10       13.73       11.72      1.96 o 
   1  -7  10      124.86      115.01      5.11 o 
   2  -7  10        1.50        0.11      3.51 o 
   3  -7  10        0.13       -1.53      2.85 o 
   4  -7  10      133.24      138.80      5.80 o 
   5  -7  10       79.14       83.09      3.83 o 
   6  -7  10        0.02        0.49      1.67 o 
   7  -7  10       88.39       91.32      4.26 o 
   8  -7  10        0.10        1.49      2.33 o 
  -8  -6  10       11.07       10.12      2.13 o 
  -7  -6  10       51.16       49.83      3.16 o 
  -6  -6  10        1.76        0.28      1.35 o 
  -5  -6  10        0.05        1.21      1.70 o 
  -4  -6  10       10.66       11.08      2.17 o 
  -3  -6  10        3.12        2.63      2.41 o 
  -2  -6  10       17.33       15.04      4.71 o 
  -1  -6  10        1.04        1.85      1.68 o 
   0  -6  10      178.56      174.67      8.77 o 
   1  -6  10       19.23       24.72      3.40 o 
   2  -6  10        1.42        2.34      4.05 o 
   3  -6  10        4.39       11.31      3.73 o 
   4  -6  10        2.14        1.30      1.41 o 
   5  -6  10       67.35       68.76      3.54 o 
   6  -6  10       19.01       15.33      2.14 o 
   7  -6  10       40.71       39.35      3.04 o 
   8  -6  10        7.18        5.44      1.86 o 
   9  -6  10       87.77       83.74      4.30 o 
  -9  -5  10        0.02       -1.31      2.63 o 
  -8  -5  10       40.53       48.76      3.95 o 
  -7  -5  10        0.33       -0.53      1.34 o 
  -6  -5  10       66.50       61.00      3.14 o 
  -5  -5  10       23.22       23.68      2.22 o 
  -4  -5  10       21.57       21.20      2.02 o 
  -3  -5  10       10.03       10.31      2.09 o 
  -2  -5  10      123.27      125.02      6.57 o 
  -1  -5  10       50.57       50.06      3.41 o 
   0  -5  10        3.89        3.51      1.70 o 
   1  -5  10        2.47        2.44      1.58 o 
   2  -5  10        8.29        8.33      2.00 o 
   3  -5  10       80.19       78.57      3.19 o 
   4  -5  10       96.03      103.60      4.62 o 
   5  -5  10      235.37      234.87      5.94 o 
   6  -5  10       70.82       68.84      3.50 o 
   7  -5  10       99.00       95.58      4.13 o 
   8  -5  10       61.94       56.72      5.62 o 
   9  -5  10        1.96        3.50      1.81 o 
  10  -5  10       12.33        8.43      2.46 o 
  -9  -4  10       35.85       36.91      4.49 o 
  -8  -4  10       73.24       71.60      3.79 o 
  -7  -4  10       29.63       34.08      2.69 o 
  -6  -4  10       46.10       48.42      2.21 o 
  -5  -4  10       17.16       19.56      2.10 o 
  -4  -4  10       51.09       58.25      5.28 o 
  -3  -4  10       14.07       11.95      1.67 o 
  -2  -4  10        6.31        6.32      1.78 o 
  -1  -4  10       93.15       92.43      7.45 o 
   0  -4  10      303.60      309.24      7.98 o 
   1  -4  10      422.35      429.67     23.12 o 
   2  -4  10       39.05       37.56      3.40 o 
   3  -4  10      178.55      174.66      4.50 o 
   4  -4  10       25.86       26.71      2.02 o 
   5  -4  10       22.13       28.35      2.86 o 
   6  -4  10       44.02       51.01      4.56 o 
   7  -4  10       36.99       36.30      3.29 o 
   8  -4  10      140.77      146.54      5.02 o 
   9  -4  10       12.85       13.94      2.82 o 
  10  -4  10       27.83       28.72      2.90 o 
  11  -4  10       23.59       26.43      2.94 o 
 -10  -3  10        2.24        1.97      3.07 o 
  -9  -3  10        0.50       -1.75      2.63 o 
  -8  -3  10       15.53       14.32      2.18 o 
  -7  -3  10        1.37        3.11      1.37 o 
  -6  -3  10       97.94       97.36      3.25 o 
  -5  -3  10        9.99        9.37      1.48 o 
  -4  -3  10       47.24       45.66      4.12 o 
  -3  -3  10       25.70       29.39      2.28 o 
  -2  -3  10       20.42       24.87      2.30 o 
  -1  -3  10      225.60      210.84      8.00 o 
   0  -3  10      133.04      138.33      4.08 o 
   1  -3  10        6.71        8.85      1.42 o 
   2  -3  10       85.81       82.00      2.53 o 
   3  -3  10      295.15      281.04      5.81 o 
   4  -3  10       13.49       12.42      1.59 o 
   5  -3  10       91.29       87.16      3.13 o 
   6  -3  10       63.76       71.39      3.20 o 
   7  -3  10       20.76       21.89      2.28 o 
   8  -3  10      136.09      141.42      5.18 o 
   9  -3  10       34.06       28.26      2.70 o 
  10  -3  10       47.56       49.13      3.28 o 
  11  -3  10        1.66        0.86      1.72 o 
 -10  -2  10        0.31        3.29      3.07 o 
  -9  -2  10       67.88       73.64      6.79 o 
  -8  -2  10       31.08       30.76      2.60 o 
  -7  -2  10        1.15        1.30      1.23 o 
  -6  -2  10        0.87        1.15      1.17 o 
  -5  -2  10      133.80      142.85      3.72 o 
  -4  -2  10       24.41       29.08      2.47 o 
  -3  -2  10        2.39        2.14      1.14 o 
  -2  -2  10      106.96      109.60      2.87 o 
  -1  -2  10      108.74      111.76      2.77 o 
   0  -2  10      142.53      144.80      3.27 o 
   1  -2  10      162.70      165.90      3.76 o 
   2  -2  10       60.79       68.23      2.33 o 
   3  -2  10       11.08       12.12      1.25 o 
   4  -2  10       24.44       23.03      1.79 o 
   5  -2  10        2.00        3.04      1.23 o 
   6  -2  10       32.33       36.34      3.73 o 
   7  -2  10       24.39       25.07      2.40 o 
   8  -2  10      126.68      117.66      4.30 o 
   9  -2  10       95.15       87.55      7.36 o 
  10  -2  10       12.38       12.20      2.14 o 
  11  -2  10        0.27       -0.16      1.56 o 
  12  -2  10       17.89       13.06      2.72 o 
 -10  -1  10        1.21        4.82      3.29 o 
  -9  -1  10       28.24       32.22      4.82 o 
  -8  -1  10       56.94       56.23      4.18 o 
  -7  -1  10       30.80       33.64      2.52 o 
  -6  -1  10       26.77       31.63      2.07 o 
  -5  -1  10        6.41        8.26      1.37 o 
  -4  -1  10        1.66        2.38      1.04 o 
  -3  -1  10      338.83      330.40      5.62 o 
  -2  -1  10      156.02      147.89      3.45 o 
  -1  -1  10      305.38      292.31      4.48 o 
   0  -1  10        5.57        7.40      1.71 o 
   1  -1  10      213.19      203.32      5.00 o 
   2  -1  10       87.81       84.08      2.52 o 
   3  -1  10      864.82      787.89     10.46 o 
   4  -1  10       29.11       24.79      1.83 o 
   5  -1  10       15.60       16.60      1.87 o 
   6  -1  10       77.71       73.29      4.78 o 
   7  -1  10       16.66       21.15      2.48 o 
   8  -1  10        1.27        0.68      1.25 o 
   9  -1  10       21.06       21.16      1.92 o 
  10  -1  10       66.45       62.52      3.45 o 
  11  -1  10        2.94        2.34      1.64 o 
  12  -1  10       23.95       25.60      2.74 o 
  13  -1  10        9.81        5.56      2.85 o 
 -10   0  10        0.95        1.97      2.85 o 
  -9   0  10       14.03       17.31      4.16 o 
  -8   0  10       14.87       19.57      2.94 o 
  -7   0  10       61.82       61.35      3.15 o 
  -6   0  10       37.00       34.89      2.10 o 
  -5   0  10      138.09      133.04      3.59 o 
  -4   0  10       47.45       53.40      2.34 o 
  -3   0  10       28.35       30.50      2.28 o 
  -2   0  10       62.41       57.75      2.49 o 
  -1   0  10     1048.18     1037.22     11.71 o 
   0   0  10        8.08        9.34      0.90 o 
   1   0  10        0.67        0.47      0.79 o 
   2   0  10        0.06        0.37      0.76 o 
   3   0  10      553.34      523.55      7.54 o 
   4   0  10       35.48       24.07      1.53 o 
   5   0  10      891.19      839.40      9.90 o 
   6   0  10        0.31        1.48      0.88 o 
   7   0  10       23.70       27.72      1.74 o 
   8   0  10        6.67        6.82      1.35 o 
   9   0  10       68.28       63.07      2.74 o 
  10   0  10        6.48        8.62      1.52 o 
  11   0  10       65.81       59.74      2.95 o 
  12   0  10        1.13        0.10      1.37 o 
  13   0  10        0.57       -1.25      1.64 o 
 -10   1  10        7.77        2.96      2.17 o 
  -9   1  10       64.99       63.78      6.36 o 
  -8   1  10       18.20       17.86      2.86 o 
  -7   1  10       42.00       41.65      3.56 o 
  -6   1  10       16.70       18.33      1.96 o 
  -5   1  10       12.89       14.71      1.54 o 
  -4   1  10       63.81       62.44      3.57 o 
  -3   1  10       56.71       61.17      2.61 o 
  -2   1  10       47.76       48.17      1.76 o 
  -1   1  10       11.32       10.07      1.01 o 
   0   1  10        6.66        6.12      0.86 o 
   1   1  10      578.18      583.64      7.70 o 
   2   1  10       93.61       95.06      2.56 o 
   3   1  10      286.13      274.38      4.74 o 
   4   1  10        7.77        7.93      0.99 o 
   5   1  10      122.06      125.11      2.75 o 
   6   1  10       16.69       20.01      1.34 o 
   7   1  10      256.32      236.85      4.70 o 
   8   1  10       80.71       75.32      2.68 o 
   9   1  10       23.05       24.13      1.86 o 
  10   1  10      118.86      126.54      3.74 o 
  11   1  10        6.08        6.20      1.50 o 
  12   1  10        8.69        5.74      1.83 o 
  13   1  10       66.90       65.15      3.79 o 
  14   1  10        4.28        2.64      1.93 o 
 -10   2  10       19.98       22.47      3.94 o 
  -9   2  10        1.93       -0.82      1.93 o 
  -8   2  10       23.59       27.74      4.60 o 
  -7   2  10      128.40      137.81      5.81 o 
  -6   2  10        9.03        5.65      1.51 o 
  -5   2  10       15.90       13.59      1.74 o 
  -4   2  10      113.10      113.73      5.89 o 
  -3   2  10        1.73        4.05      1.22 o 
  -2   2  10        1.27       -0.04      0.90 o 
  -1   2  10     1167.59     1146.57     12.64 o 
   0   2  10      145.83      141.98      3.18 o 
   1   2  10        9.30       11.51      1.19 o 
   2   2  10      167.83      164.68      2.85 o 
   3   2  10       18.97       20.26      1.19 o 
   4   2  10      551.81      531.74      6.77 o 
   5   2  10       21.74       24.53      1.34 o 
   6   2  10      224.63      233.36      3.94 o 
   7   2  10        3.32        1.70      1.01 o 
   8   2  10       86.45       80.16      2.73 o 
   9   2  10        0.24        0.22      1.08 o 
  10   2  10       21.23       23.17      1.88 o 
  11   2  10        2.18        0.30      1.43 o 
  12   2  10        0.93        0.81      1.47 o 
  13   2  10       28.28       29.04      3.54 o 
  14   2  10        9.72       13.72      2.35 o 
  -9   3  10        1.15        1.40      2.09 o 
  -8   3  10       51.26       51.22      3.33 o 
  -7   3  10        0.09       -0.20      1.43 o 
  -6   3  10        1.16       -0.88      1.55 o 
  -5   3  10      383.17      398.58      9.24 o 
  -4   3  10       10.68       12.89      1.64 o 
  -3   3  10        2.76        2.16      1.12 o 
  -2   3  10      134.87      130.00      3.24 o 
  -1   3  10       80.34       83.04      2.55 o 
   0   3  10      174.06      157.63      3.75 o 
   1   3  10      281.55      272.96      4.11 o 
   2   3  10       54.38       50.95      1.32 o 
   3   3  10      506.96      476.43      6.76 o 
   4   3  10      937.71      905.29     10.26 o 
   5   3  10        4.09        3.56      0.85 o 
   6   3  10      336.14      332.61      5.60 o 
   7   3  10      217.71      210.03      4.27 o 
   8   3  10       45.56       46.48      2.12 o 
   9   3  10       19.73       23.11      3.01 o 
  10   3  10       92.93       87.32      3.58 o 
  11   3  10       50.70       52.25      3.12 o 
  12   3  10       81.26       82.44      3.97 o 
  13   3  10       78.00       83.69      6.62 o 
  14   3  10       25.57       24.03      2.74 o 
  -9   4  10       17.25       27.52      3.73 o 
  -8   4  10        1.19       -0.19      1.58 o 
  -7   4  10       64.04       65.98      3.50 o 
  -6   4  10       70.19       71.49      4.26 o 
  -5   4  10        0.79        3.41      2.19 o 
  -4   4  10       68.47       64.92      2.80 o 
  -3   4  10        0.87        0.23      0.95 o 
  -2   4  10       93.88      100.39      2.53 o 
  -1   4  10        0.02        1.37      0.82 o 
   0   4  10      701.11      678.05      8.17 o 
   1   4  10      636.32      619.06      7.55 o 
   2   4  10      593.88      574.26      6.37 o 
   3   4  10      535.51      539.04      5.49 o 
   4   4  10       83.09       75.41      2.32 o 
   5   4  10      663.34      602.03      8.34 o 
   6   4  10       24.48       27.18      1.53 o 
   7   4  10      114.63       95.26      2.78 o 
   8   4  10        0.48        1.14      1.09 o 
   9   4  10       24.21       20.65      2.02 o 
  10   4  10       10.93       12.61      1.93 o 
  11   4  10        9.90       11.28      1.90 o 
  12   4  10      118.29      127.65      4.59 o 
  13   4  10       20.35       22.25      2.48 o 
  14   4  10        4.09        4.41      1.83 o 
  -9   5  10        1.75        0.89      2.63 o 
  -8   5  10       23.81       30.59      9.20 o 
  -7   5  10       17.30       19.58      2.38 o 
  -6   5  10       19.63       18.95      2.71 o 
  -5   5  10      121.79      124.83     10.08 o 
  -4   5  10        5.89        8.07      1.48 o 
  -3   5  10       31.16       32.69      2.68 o 
  -2   5  10      232.30      224.40      4.03 o 
  -1   5  10      136.16      134.56      2.66 o 
   0   5  10       16.76       18.10      1.64 o 
   1   5  10        0.03       -0.71      0.71 o 
   2   5  10       24.82       28.49      1.33 o 
   3   5  10      197.90      171.83      2.69 o 
   4   5  10       59.28       59.90      1.56 o 
   5   5  10       16.12       19.40      1.13 o 
   6   5  10        2.95        3.79      0.95 o 
   7   5  10        0.08       -0.34      1.97 o 
   8   5  10       76.89       78.04      3.79 o 
   9   5  10       36.46       33.58      2.32 o 
  10   5  10       94.93       97.56      3.67 o 
  11   5  10        8.70        8.76      1.73 o 
  12   5  10       48.59       53.15      3.16 o 
  13   5  10        3.25        2.12      1.64 o 
  14   5  10       41.22       47.73      5.31 o 
  -8   6  10        3.35        2.43      2.00 o 
  -7   6  10       18.20       15.13      2.32 o 
  -6   6  10       66.65       66.59      7.23 o 
  -5   6  10      126.77      128.06      5.50 o 
  -4   6  10        0.75        0.92      1.68 o 
  -3   6  10      203.64      185.74      6.12 o 
  -2   6  10       29.84       29.97      2.63 o 
  -1   6  10        1.33        1.21      0.93 o 
   0   6  10      184.95      172.46      3.27 o 
   1   6  10      125.57      125.24      2.68 o 
   2   6  10       23.19       15.65      1.14 o 
   3   6  10      161.33      149.16      2.58 o 
   4   6  10        0.05        0.52      0.63 o 
   5   6  10      121.17      104.52      2.36 o 
   6   6  10       42.73       49.36      2.25 o 
   7   6  10        4.70        0.55      1.64 o 
   8   6  10       79.53       68.66      3.64 o 
   9   6  10       19.13       25.62      2.02 o 
  10   6  10       52.12       54.12      2.82 o 
  11   6  10        0.02       -0.69      1.16 o 
  12   6  10       21.89       22.72      2.38 o 
  13   6  10        7.75       13.96      2.78 o 
  14   6  10        2.88        4.10      2.40 o 
  -8   7  10        4.76        4.93      2.32 o 
  -7   7  10       91.13       86.02      5.03 o 
  -6   7  10       97.04      109.23      5.42 o 
  -5   7  10       25.05       33.91      3.40 o 
  -4   7  10        8.78        7.47      2.24 o 
  -3   7  10       21.10       18.72      2.55 o 
  -2   7  10        8.04        7.45      1.93 o 
  -1   7  10       94.91       91.97      2.85 o 
   0   7  10        1.77        0.01      0.91 o 
   1   7  10      319.50      290.89      5.23 o 
   2   7  10      175.07      166.53      3.22 o 
   3   7  10      220.76      222.55      3.76 o 
   4   7  10        2.53        4.09      1.18 o 
   5   7  10       27.99       28.10      1.39 o 
   6   7  10       71.75       71.83      2.40 o 
   7   7  10       25.32       28.49      2.47 o 
   8   7  10       29.36       37.83      2.94 o 
   9   7  10        0.11       -0.52      1.12 o 
  10   7  10       30.32       34.80      2.62 o 
  11   7  10      185.71      194.23      5.39 o 
  12   7  10      197.20      199.06      5.67 o 
  13   7  10        1.54       -0.80      1.78 o 
  14   7  10       43.96       41.20      5.70 o 
  -7   8  10       43.90       48.98      4.10 o 
  -6   8  10        2.53        3.07      3.29 o 
  -5   8  10       34.02       37.00      3.64 o 
  -4   8  10      111.41      110.24      5.34 o 
  -3   8  10       28.89       25.26      4.16 o 
  -2   8  10      103.77       97.02      4.64 o 
  -1   8  10        9.42        9.75      1.64 o 
   0   8  10        2.32       -0.10      1.16 o 
   1   8  10      108.43      103.67      3.45 o 
   2   8  10       47.85       45.43      2.40 o 
   3   8  10      111.77      107.65      3.45 o 
   4   8  10        0.05        0.27      0.89 o 
   5   8  10      254.97      246.96      4.10 o 
   6   8  10       89.80       88.46      2.73 o 
   7   8  10       67.62       67.36      2.90 o 
   8   8  10       61.28       62.54      2.99 o 
   9   8  10       17.97       18.19      2.32 o 
  10   8  10      133.63      138.29      5.01 o 
  11   8  10        0.96       -1.07      1.30 o 
  12   8  10        2.74        0.25      1.82 o 
  13   8  10        3.62        6.57      3.29 o 
  14   8  10       26.68       33.75      5.48 o 
  -6   9  10       48.10       50.19      5.92 o 
  -5   9  10        6.14        4.60      3.29 o 
  -4   9  10        5.78        3.77      2.74 o 
  -3   9  10       23.36       21.88      2.94 o 
  -2   9  10       11.26       12.11      2.48 o 
  -1   9  10        0.26       -0.16      1.25 o 
   0   9  10       55.57       56.67      4.58 o 
   1   9  10       10.81        6.37      1.54 o 
   2   9  10       38.45       39.14      2.55 o 
   3   9  10       92.52       89.94      3.28 o 
   4   9  10        0.41        1.64      1.22 o 
   5   9  10       18.48       17.88      1.35 o 
   6   9  10       53.14       54.61      2.04 o 
   7   9  10       11.32       11.80      1.73 o 
   8   9  10        1.06        2.81      1.35 o 
   9   9  10       90.58       94.69      3.75 o 
  10   9  10        2.71        4.36      1.58 o 
  11   9  10        7.80        9.20      1.85 o 
  12   9  10       34.70       37.54      3.55 o 
  13   9  10       14.31       16.22      4.16 o 
  14   9  10        7.63        7.45      3.73 o 
  -6  10  10        0.31       -0.22      3.07 o 
  -5  10  10       15.17       12.93      3.94 o 
  -4  10  10       38.95       34.34      3.79 o 
  -3  10  10       22.55       19.39      3.02 o 
  -2  10  10       75.44       77.91      5.81 o 
  -1  10  10      206.56      188.47      5.34 o 
   0  10  10       53.83       55.30      4.48 o 
   1  10  10       34.40       32.60      2.88 o 
   2  10  10       52.26       44.98      2.65 o 
   3  10  10       35.91       34.02      2.40 o 
   4  10  10        4.93        7.62      1.58 o 
   5  10  10      176.67      183.58      4.32 o 
   6  10  10        0.01       -0.84      0.84 o 
   7  10  10      108.29      107.06      3.83 o 
   8  10  10       90.62       88.88      3.58 o 
   9  10  10       42.87       47.43      2.97 o 
  10  10  10        0.37        1.34      1.65 o 
  11  10  10        1.29        2.20      1.93 o 
  12  10  10       34.97       38.74      3.62 o 
  13  10  10        0.04       -0.66      3.07 o 
  -5  11  10       24.93       30.02      5.26 o 
  -4  11  10        0.31       -1.97      2.85 o 
  -3  11  10        9.19       11.62      3.94 o 
  -2  11  10        3.33        8.51      2.55 o 
  -1  11  10       81.49       81.88      3.82 o 
   0  11  10       13.73       16.58      2.22 o 
   1  11  10       41.62       38.00      2.76 o 
   2  11  10        6.38        6.52      1.71 o 
   3  11  10       15.33       11.63      1.83 o 
   4  11  10       24.72       28.59      2.39 o 
   5  11  10        8.14        6.82      1.42 o 
   6  11  10       63.44       65.59      2.87 o 
   7  11  10        3.64        4.47      1.33 o 
   8  11  10       21.32       23.67      3.41 o 
   9  11  10       31.52       33.65      2.61 o 
  10  11  10      135.34      138.32      5.88 o 
  11  11  10        0.08        2.08      2.01 o 
  12  11  10        1.72        6.03      2.32 o 
  13  11  10       48.70       41.64      5.92 o 
  -3  12  10        3.80        2.41      3.29 o 
  -2  12  10       15.76       17.75      4.38 o 
  -1  12  10       71.94       72.22      3.78 o 
   0  12  10        0.78        0.73      2.05 o 
   1  12  10        1.27        1.92      1.68 o 
   2  12  10      189.08      193.00      5.72 o 
   3  12  10        3.13        1.27      1.60 o 
   4  12  10       13.93       15.89      2.14 o 
   5  12  10        4.67        5.49      1.50 o 
   6  12  10       27.69       28.21      2.19 o 
   7  12  10      119.24      119.54      3.70 o 
   8  12  10      127.10      133.87      4.51 o 
   9  12  10        0.29       -0.10      2.19 o 
  10  12  10        2.57       -0.58      1.68 o 
  11  12  10        0.98       -1.78      1.78 o 
  12  12  10       75.96       86.64      7.56 o 
  -2  13  10       93.82       97.31      8.11 o 
  -1  13  10        4.85        9.62      2.62 o 
   0  13  10        6.73        5.04      3.40 o 
   1  13  10        0.11       -0.74      1.90 o 
   2  13  10        1.30       -0.97      1.51 o 
   3  13  10       23.14       23.32      2.61 o 
   4  13  10       77.44       85.14      4.00 o 
   5  13  10        1.70        0.69      1.39 o 
   6  13  10       15.22       15.92      1.94 o 
   7  13  10       36.25       42.58      2.94 o 
   8  13  10        1.73        0.16      1.84 o 
   9  13  10        2.35        1.75      2.01 o 
  10  13  10      133.89      133.25      8.55 o 
  11  13  10        0.01        0.75      2.09 o 
   0  14  10        7.06        3.48      3.07 o 
   1  14  10       42.75       41.50      4.03 o 
   2  14  10       75.89       76.91      4.96 o 
   3  14  10       32.55       35.91      8.88 o 
   4  14  10        0.97       -0.77      1.86 o 
   5  14  10        0.39        1.64      2.14 o 
   6  14  10      130.02      139.58      6.04 o 
   7  14  10        7.30        9.21      2.47 o 
   8  14  10        0.79        3.70      2.05 o 
   9  14  10       30.89       32.38      3.56 o 
   4  15  10       24.51       25.81      3.48 o 
   5  15  10       11.70       12.41      2.30 o 
   6  15  10        0.71       -1.93      1.93 o 
  -3  -9  11       29.30       30.24      5.04 o 
  -2  -9  11      204.50      207.32     10.96 o 
  -1  -9  11        7.49        4.38      3.29 o 
   0  -9  11        0.86        0.17      2.09 o 
   1  -9  11        6.61        6.14      3.51 o 
   2  -9  11       18.93       18.63      4.60 o 
  -5  -8  11       35.46       28.93      4.82 o 
  -4  -8  11       39.37       48.22      5.70 o 
  -3  -8  11        4.15       -0.66      2.41 o 
  -2  -8  11       73.21       73.64      6.57 o 
  -1  -8  11        1.02        2.12      2.09 o 
   0  -8  11       23.51       23.13      3.10 o 
   1  -8  11       17.68       12.29      2.62 o 
   2  -8  11       30.28       36.16      5.26 o 
   3  -8  11       15.00       21.04      4.60 o 
   4  -8  11       36.04       31.34      5.04 o 
   5  -8  11       12.95        7.67      3.94 o 
  -6  -7  11        7.92        7.82      2.40 o 
  -5  -7  11        4.86        4.16      2.85 o 
  -4  -7  11        8.32       12.71      3.73 o 
  -3  -7  11       25.26       24.77      4.38 o 
  -2  -7  11      171.55      193.21      6.88 o 
  -1  -7  11       39.98       43.63      4.93 o 
   0  -7  11       38.83       38.93      4.05 o 
   1  -7  11      115.02      113.87      5.26 o 
   2  -7  11        9.26       11.27      2.37 o 
   3  -7  11        0.93       -1.53      3.07 o 
   4  -7  11        2.64        3.07      3.51 o 
   5  -7  11        2.27        7.37      3.94 o 
   6  -7  11       15.38       12.82      2.26 o 
   7  -7  11        0.06       -0.15      1.67 o 
  -7  -6  11       12.39       12.58      2.14 o 
  -6  -6  11       65.40       67.91      3.50 o 
  -5  -6  11       36.73       37.91      5.04 o 
  -4  -6  11       10.83       11.94      2.40 o 
  -3  -6  11       32.97       28.86      3.09 o 
  -2  -6  11        0.08       -0.78      1.64 o 
  -1  -6  11        8.85        7.56      2.17 o 
   0  -6  11      130.33      125.77      5.42 o 
   1  -6  11       14.17       13.97      7.78 o 
   2  -6  11       78.98       77.81      4.33 o 
   3  -6  11       20.99       24.12      2.90 o 
   4  -6  11      186.37      204.73      7.20 o 
   5  -6  11        3.51        4.04      1.72 o 
   6  -6  11      154.28      160.61      5.36 o 
   7  -6  11       38.31       39.36      4.01 o 
   8  -6  11       71.17       74.54      4.00 o 
  -8  -5  11        1.12        0.79      1.93 o 
  -7  -5  11       19.20       22.94      5.48 o 
  -6  -5  11        2.28        0.86      1.41 o 
  -5  -5  11        2.93        3.76      1.59 o 
  -4  -5  11       19.73       22.62      2.79 o 
  -3  -5  11        7.96        9.15      2.24 o 
  -2  -5  11        0.73        0.08      1.68 o 
  -1  -5  11       21.74       24.07      2.71 o 
   0  -5  11      137.11      133.02      9.97 o 
   1  -5  11        8.76       12.23      2.31 o 
   2  -5  11       90.13       87.44      4.82 o 
   3  -5  11       15.33       19.78      2.53 o 
   4  -5  11      312.98      342.41     11.83 o 
   5  -5  11       10.09       12.02      2.12 o 
   6  -5  11      137.31      141.20      6.75 o 
   7  -5  11        4.67        4.43      1.81 o 
   8  -5  11       64.62       64.31      5.34 o 
   9  -5  11        0.08       -0.95      1.58 o 
  -8  -4  11       11.67       11.59      2.55 o 
  -7  -4  11        7.58        5.85      1.80 o 
  -6  -4  11       18.37       21.23      1.96 o 
  -5  -4  11       18.64       18.01      2.10 o 
  -4  -4  11        4.61        2.86      1.43 o 
  -3  -4  11       14.20       13.78      1.84 o 
  -2  -4  11        0.70        1.63      2.41 o 
  -1  -4  11       51.65       44.99      3.25 o 
   0  -4  11        1.47        3.94      1.70 o 
   1  -4  11       79.31       73.18      3.95 o 
   2  -4  11       75.20       76.34      3.95 o 
   3  -4  11       20.20       17.32      1.89 o 
   4  -4  11      151.57      147.94      4.35 o 
   5  -4  11       12.50       12.44      2.31 o 
   6  -4  11        0.43       -0.58      1.39 o 
   7  -4  11       36.48       35.57      2.82 o 
   8  -4  11      103.55      111.03      4.51 o 
   9  -4  11        0.16       -1.52      1.52 o 
  10  -4  11        4.46        2.84      1.94 o 
  -9  -3  11        0.82        1.75      3.07 o 
  -8  -3  11        0.06       -0.17      1.84 o 
  -7  -3  11       35.83       41.17      2.69 o 
  -6  -3  11       74.04       72.87      3.01 o 
  -5  -3  11        2.78        3.44      1.31 o 
  -4  -3  11        0.06        1.43      1.17 o 
  -3  -3  11      167.73      171.32      4.66 o 
  -2  -3  11       28.26       33.89      3.18 o 
  -1  -3  11      222.94      210.95      8.55 o 
   0  -3  11      156.64      153.20     10.08 o 
   1  -3  11       24.95       17.03      2.31 o 
   2  -3  11       30.23       34.58      2.57 o 
   3  -3  11      375.52      349.32      8.78 o 
   4  -3  11       49.69       56.04      2.78 o 
   5  -3  11       15.78       15.01      1.76 o 
   6  -3  11       12.51       16.08      2.55 o 
   7  -3  11      170.00      173.56      5.58 o 
   8  -3  11       11.38       13.41      2.18 o 
   9  -3  11       37.37       31.08      2.87 o 
  10  -3  11       14.79       14.12      2.30 o 
  11  -3  11        0.03        2.03      1.85 o 
  -9  -2  11        0.68       -0.22      2.85 o 
  -8  -2  11        0.08       -0.05      1.87 o 
  -7  -2  11      117.97      126.86      4.56 o 
  -6  -2  11        2.08       -0.16      1.21 o 
  -5  -2  11        4.47        5.81      2.09 o 
  -4  -2  11        2.47        0.81      1.36 o 
  -3  -2  11        0.00       -0.32      0.98 o 
  -2  -2  11       43.32       38.90      2.31 o 
  -1  -2  11      153.66      155.10      5.46 o 
   0  -2  11      146.78      146.05      6.57 o 
   1  -2  11      307.99      301.71     14.03 o 
   2  -2  11      275.29      256.23      4.85 o 
   3  -2  11       15.29       15.65      1.44 o 
   4  -2  11        2.39        1.10      1.15 o 
   5  -2  11      111.82      102.42      3.47 o 
   6  -2  11       41.28       39.81      3.10 o 
   7  -2  11       68.99       77.47      3.75 o 
   8  -2  11        1.85        2.12      1.51 o 
   9  -2  11       48.97       53.18      4.82 o 
  10  -2  11        0.21        2.05      1.64 o 
  11  -2  11      304.44      313.28     11.50 o 
  12  -2  11        7.15        7.55      2.10 o 
  -9  -1  11        8.73        1.75      3.07 o 
  -8  -1  11        5.12        5.70      2.48 o 
  -7  -1  11       24.29       27.78      2.56 o 
  -6  -1  11       85.10       91.62      3.23 o 
  -5  -1  11       82.67       87.97      3.04 o 
  -4  -1  11       18.09       18.25      1.70 o 
  -3  -1  11      304.10      304.29      5.47 o 
  -2  -1  11        0.06       -0.40      0.88 o 
  -1  -1  11       73.11       67.81      2.81 o 
   0  -1  11       98.14       86.00      3.79 o 
   1  -1  11       94.95       97.04      4.63 o 
   2  -1  11      204.37      199.20      4.46 o 
   3  -1  11       22.02       24.06      1.60 o 
   4  -1  11      144.01      131.44      3.31 o 
   5  -1  11       30.76       28.20      2.02 o 
   6  -1  11        2.21        1.73      1.19 o 
   7  -1  11       96.21       96.49      7.45 o 
   8  -1  11      150.40      153.08      4.80 o 
   9  -1  11        4.64        4.25      1.64 o 
  10  -1  11        0.38        0.96      1.47 o 
  11  -1  11        2.73        3.80      1.79 o 
  12  -1  11       23.97       26.83      2.82 o 
  -9   0  11        1.15        2.19      3.07 o 
  -8   0  11        2.00        4.42      2.15 o 
  -7   0  11      149.78      154.21      7.06 o 
  -6   0  11       11.71       11.86      1.80 o 
  -5   0  11        0.36       -0.14      1.08 o 
  -4   0  11      184.39      191.05      4.30 o 
  -3   0  11        8.77        4.90      1.20 o 
  -2   0  11       55.12       54.08      3.50 o 
  -1   0  11       12.22       12.79      1.51 o 
   0   0  11        8.73        8.56      2.06 o 
   1   0  11        3.43        4.05      1.00 o 
   2   0  11      455.51      415.36      6.54 o 
   3   0  11       30.17       32.71      1.99 o 
   4   0  11       47.79       52.27      2.13 o 
   5   0  11       83.07       82.00      3.23 o 
   6   0  11        1.22        1.82      1.17 o 
   7   0  11        3.21        3.40      1.13 o 
   8   0  11        0.16        1.50      1.07 o 
   9   0  11        4.14        5.24      1.41 o 
  10   0  11      102.80      106.96      3.64 o 
  11   0  11      109.23      110.65      3.83 o 
  12   0  11       14.72       18.43      3.07 o 
  13   0  11        8.36        9.95      2.84 o 
  -9   1  11        6.30        4.38      3.29 o 
  -8   1  11       54.55       53.46      4.26 o 
  -7   1  11       35.82       32.05      5.37 o 
  -6   1  11       77.64       75.20      4.49 o 
  -5   1  11        7.48        8.33      1.40 o 
  -4   1  11       45.80       47.88      2.30 o 
  -3   1  11        2.13        2.77      1.30 o 
  -2   1  11      521.48      497.51     10.59 o 
  -1   1  11       54.66       56.80      2.04 o 
   0   1  11      162.39      148.29      2.93 o 
   1   1  11      513.22      505.44      7.46 o 
   2   1  11       40.49       35.01      1.99 o 
   3   1  11      427.46      388.21      6.21 o 
   4   1  11      179.55      176.15      4.22 o 
   5   1  11       36.27       37.17      1.79 o 
   6   1  11       13.95        9.14      1.13 o 
   7   1  11      128.66      119.12      3.12 o 
   8   1  11       49.39       55.36      4.37 o 
   9   1  11       19.19       21.73      1.88 o 
  10   1  11      185.48      181.41      4.64 o 
  11   1  11        0.07       -0.15      1.27 o 
  12   1  11        4.39        1.92      2.70 o 
  13   1  11        9.03        6.37      2.05 o 
  -9   2  11        0.09       -1.32      1.84 o 
  -8   2  11        0.85       -0.91      1.84 o 
  -7   2  11        8.79       10.62      2.47 o 
  -6   2  11       37.91       42.26      2.70 o 
  -5   2  11      204.62      195.44      4.95 o 
  -4   2  11      185.14      177.10      4.67 o 
  -3   2  11       63.92       66.50      2.82 o 
  -2   2  11        5.93        6.44      1.57 o 
  -1   2  11       45.64       47.01      1.94 o 
   0   2  11       59.85       63.01      1.97 o 
   1   2  11        2.86        2.31      0.82 o 
   2   2  11       23.29       24.45      1.64 o 
   3   2  11      188.99      190.31      3.90 o 
   4   2  11      489.31      473.21      6.35 o 
   5   2  11       12.49       14.43      1.25 o 
   6   2  11      223.65      209.15      3.84 o 
   7   2  11       13.54       17.31      1.83 o 
   8   2  11      111.96      119.94      3.87 o 
   9   2  11       90.54       93.76      3.13 o 
  10   2  11       13.01       15.58      1.73 o 
  11   2  11      113.95      119.12      4.64 o 
  12   2  11       38.15       39.11      3.03 o 
  13   2  11       50.84       52.95      4.98 o 
  14   2  11       33.14       30.56      3.03 o 
  -9   3  11        6.25        7.55      3.73 o 
  -8   3  11       39.00       35.45      3.56 o 
  -7   3  11       24.29       21.21      2.44 o 
  -6   3  11        9.60        7.91      2.23 o 
  -5   3  11      153.33      159.57      5.55 o 
  -4   3  11       49.71       49.82      3.08 o 
  -3   3  11       60.20       59.44      2.78 o 
  -2   3  11      118.60      114.56      3.54 o 
  -1   3  11      335.01      330.79      6.37 o 
   0   3  11       10.99       10.66      1.09 o 
   1   3  11      400.36      386.71      5.39 o 
   2   3  11       99.40       97.05      2.03 o 
   3   3  11      239.12      222.54      3.33 o 
   4   3  11       62.12       65.92      2.00 o 
   5   3  11        2.58        1.62      0.86 o 
   6   3  11      192.00      173.28      3.86 o 
   7   3  11       17.00       17.01      1.76 o 
   8   3  11        0.37        1.52      1.18 o 
   9   3  11       11.69       10.33      1.46 o 
  10   3  11        0.30       -0.60      1.23 o 
  11   3  11       65.84       68.40      5.02 o 
  12   3  11        0.73        1.19      1.54 o 
  13   3  11        0.90       -1.42      1.45 o 
  14   3  11        3.91        2.49      1.76 o 
  -9   4  11       27.57       33.68      3.64 o 
  -8   4  11       11.49       13.37      2.63 o 
  -7   4  11       50.23       48.38      3.25 o 
  -6   4  11      119.01      124.89      4.56 o 
  -5   4  11       22.51       27.01      3.29 o 
  -4   4  11       57.19       56.42      3.02 o 
  -3   4  11      208.33      194.50      4.24 o 
  -2   4  11       13.84       17.18      1.80 o 
  -1   4  11       48.08       49.77      2.91 o 
   0   4  11      202.28      197.71      5.48 o 
   1   4  11      196.07      193.29      4.43 o 
   2   4  11       71.72       73.85      1.69 o 
   3   4  11      409.01      397.63      4.50 o 
   4   4  11       59.35       54.37      1.86 o 
   5   4  11       62.20       66.94      2.32 o 
   6   4  11       10.38       13.71      1.51 o 
   7   4  11       19.70       19.61      2.25 o 
   8   4  11        5.17        4.28      1.73 o 
   9   4  11      213.92      211.99      7.01 o 
  10   4  11       14.62       15.52      1.97 o 
  11   4  11        7.89        6.01      1.67 o 
  12   4  11       59.04       61.85      4.59 o 
  13   4  11        3.92        3.86      1.80 o 
  14   4  11       10.02        8.29      2.11 o 
  -8   5  11        0.55       -1.75      1.86 o 
  -7   5  11       37.87       34.68      2.90 o 
  -6   5  11       58.74       64.43      6.57 o 
  -5   5  11       20.86       23.01      3.40 o 
  -4   5  11       84.22       85.22      3.38 o 
  -3   5  11       51.23       49.64      2.64 o 
  -2   5  11        2.05        3.65      1.11 o 
  -1   5  11      282.88      268.20      4.33 o 
   0   5  11       76.57       74.19      2.09 o 
   1   5  11      156.90      163.34      3.19 o 
   2   5  11       85.64       89.34      2.08 o 
   3   5  11       68.70       62.25      1.71 o 
   4   5  11      127.03      110.84      2.43 o 
   5   5  11       91.57       84.52      3.17 o 
   6   5  11      177.96      166.57      4.02 o 
   7   5  11       11.86       12.37      1.51 o 
   8   5  11      128.88      136.75      5.19 o 
   9   5  11        0.15       -0.44      1.16 o 
  10   5  11        0.64        0.86      1.25 o 
  11   5  11       39.88       43.90      4.48 o 
  12   5  11        5.70        4.09      1.69 o 
  13   5  11       50.65       50.98      3.31 o 
  14   5  11       20.46       20.50      2.56 o 
  -8   6  11       11.77       12.37      2.71 o 
  -7   6  11        5.43       -0.82      1.93 o 
  -6   6  11       89.21      101.56      5.33 o 
  -5   6  11       53.49       48.96      5.81 o 
  -4   6  11       24.60       21.14      2.78 o 
  -3   6  11       19.68       14.78      2.40 o 
  -2   6  11        0.23        1.10      1.55 o 
  -1   6  11        3.30        2.53      1.01 o 
   0   6  11       15.35       16.65      1.42 o 
   1   6  11      135.88      135.75      3.18 o 
   2   6  11      358.92      330.41      6.75 o 
   3   6  11       74.83       65.45      2.13 o 
   4   6  11        8.18        8.42      0.95 o 
   5   6  11      106.60      100.40      2.55 o 
   6   6  11       25.57       22.70      2.24 o 
   7   6  11       38.39       42.37      4.60 o 
   8   6  11        0.90        1.53      1.39 o 
   9   6  11       12.44       12.95      1.76 o 
  10   6  11       90.00       95.30      3.71 o 
  11   6  11      206.88      212.59      6.25 o 
  12   6  11       78.20       83.67      3.82 o 
  13   6  11       63.11       67.83      6.90 o 
  14   6  11       10.04        9.20      2.79 o 
  -7   7  11       56.38       59.74      4.49 o 
  -6   7  11        2.16        1.78      2.10 o 
  -5   7  11       30.06       30.01      3.33 o 
  -4   7  11       87.87       86.16     10.85 o 
  -3   7  11      287.52      273.07     11.18 o 
  -2   7  11       42.00       47.14      3.40 o 
  -1   7  11        4.43        3.56      1.34 o 
   0   7  11        2.70        3.37      1.29 o 
   1   7  11        6.35        6.18      1.17 o 
   2   7  11       19.25       14.86      1.37 o 
   3   7  11       79.51       93.67      2.57 o 
   4   7  11       96.73       88.86      3.51 o 
   5   7  11       48.02       49.35      2.35 o 
   6   7  11       42.46       44.10      2.30 o 
   7   7  11        0.08        1.46      1.64 o 
   8   7  11        1.99        4.83      2.30 o 
   9   7  11      147.11      152.62      5.65 o 
  10   7  11       57.28       49.13      3.64 o 
  11   7  11        9.89       11.86      2.38 o 
  12   7  11       17.89       21.70      2.40 o 
  13   7  11       52.40       56.59      7.56 o 
  14   7  11        1.60        4.53      2.31 o 
  -7   8  11       30.29       30.22      3.56 o 
  -6   8  11        0.48        3.73      3.51 o 
  -5   8  11       38.28       34.65      4.60 o 
  -4   8  11       39.06       35.27      3.48 o 
  -3   8  11       12.49       12.49      2.55 o 
  -2   8  11        1.48        1.57      1.84 o 
  -1   8  11      130.96      139.19      4.24 o 
   0   8  11        0.39        2.08      1.29 o 
   1   8  11       73.93       70.73      2.95 o 
   2   8  11       19.62       23.51      1.89 o 
   3   8  11       58.77       45.79      2.40 o 
   4   8  11       48.84       50.64      2.18 o 
   5   8  11       93.36       97.64      4.92 o 
   6   8  11        5.97        5.21      1.14 o 
   7   8  11       24.94       22.36      1.98 o 
   8   8  11       20.06       26.06      2.19 o 
   9   8  11        3.98        2.71      1.42 o 
  10   8  11       65.88       71.42      3.37 o 
  11   8  11      204.36      209.83      5.82 o 
  12   8  11        1.70        1.92      1.64 o 
  13   8  11       48.87       54.96      4.33 o 
  14   8  11       11.34        9.42      3.94 o 
  -6   9  11        2.42        1.31      3.07 o 
  -5   9  11       26.93       33.31      5.04 o 
  -4   9  11        0.75        0.37      2.09 o 
  -3   9  11       81.91       85.87      7.67 o 
  -2   9  11       17.18       22.29      2.93 o 
  -1   9  11        5.81        7.54      1.67 o 
   0   9  11      103.21      105.86      4.50 o 
   1   9  11        6.50        1.81      1.77 o 
   2   9  11       12.06       13.15      1.80 o 
   3   9  11       12.01       12.12      2.39 o 
   4   9  11      135.20      133.01      4.76 o 
   5   9  11        7.33        6.73      1.13 o 
   6   9  11       91.29       94.91      3.48 o 
   7   9  11      122.00      113.61      3.83 o 
   8   9  11       25.69       25.13      2.57 o 
   9   9  11       73.97       71.79      3.95 o 
  10   9  11       55.07       54.61      3.16 o 
  11   9  11       16.01       14.88      2.23 o 
  12   9  11        0.01        0.47      1.46 o 
  13   9  11       26.63       25.85      3.33 o 
  -5  10  11        3.25        3.73      3.51 o 
  -4  10  11       88.97       95.55      7.45 o 
  -3  10  11       16.16       17.19      3.94 o 
  -2  10  11        0.44        1.88      2.09 o 
  -1  10  11       12.65       16.52      2.86 o 
   0  10  11        4.79        5.87      1.67 o 
   1  10  11       18.22       19.26      2.09 o 
   2  10  11       35.62       37.61      3.65 o 
   3  10  11        6.88        8.04      1.64 o 
   4  10  11       13.24       15.62      1.93 o 
   5  10  11      102.82      107.46      3.45 o 
   6  10  11        4.21        5.10      1.27 o 
   7  10  11        2.41        2.19      1.18 o 
   8  10  11       86.59       83.82      3.54 o 
   9  10  11        5.44        9.60      2.00 o 
  10  10  11        0.43        0.01      1.43 o 
  11  10  11        0.90        0.78      1.47 o 
  12  10  11       34.12       29.46      3.48 o 
  13  10  11       40.70       43.27      7.67 o 
  -4  11  11       20.70       26.30      5.04 o 
  -3  11  11       26.45       31.12      5.04 o 
  -2  11  11       27.10       25.37      3.40 o 
  -1  11  11       71.05       77.49      4.95 o 
   0  11  11      178.86      180.04      5.43 o 
   1  11  11      115.62      114.30      4.29 o 
   2  11  11       16.30       20.98      2.27 o 
   3  11  11        0.35       -1.59      1.59 o 
   4  11  11      162.11      158.37      5.82 o 
   5  11  11       16.56       17.92      1.85 o 
   6  11  11        0.00        0.19      1.22 o 
   7  11  11       76.86       76.18      4.62 o 
   8  11  11        1.30        0.37      1.38 o 
   9  11  11       15.03       16.67      2.22 o 
  10  11  11       77.98       84.24      3.83 o 
  11  11  11       17.84       16.32      2.94 o 
  12  11  11        3.38        2.02      2.05 o 
  -3  12  11       45.79       39.23      5.48 o 
  -2  12  11        3.97        3.73      3.29 o 
  -1  12  11        3.23        5.92      3.51 o 
   0  12  11        2.14        2.36      1.76 o 
   1  12  11       30.15       27.46      2.69 o 
   2  12  11       30.25       25.52      2.57 o 
   3  12  11       45.68       43.77      3.86 o 
   4  12  11       46.18       46.95      3.03 o 
   5  12  11       12.50       14.55      2.15 o 
   6  12  11       43.83       48.27      2.66 o 
   7  12  11       31.30       31.30      2.23 o 
   8  12  11       67.66       70.27      3.54 o 
   9  12  11       61.35       63.90      3.46 o 
  10  12  11        1.68        0.78      2.00 o 
  11  12  11        1.58        3.70      2.15 o 
  12  12  11       21.85       25.93      3.40 o 
  -1  13  11        2.07        1.31      3.29 o 
   0  13  11        0.01        0.34      2.63 o 
   1  13  11       48.60       46.77      5.92 o 
   2  13  11        0.31        1.48      1.76 o 
   3  13  11        1.48        1.49      1.67 o 
   4  13  11       14.70       14.13      2.27 o 
   5  13  11       46.90       48.41      3.07 o 
   6  13  11       49.64       53.67      2.90 o 
   7  13  11       87.31       98.08      5.19 o 
   8  13  11        6.05        6.77      2.99 o 
   9  13  11       37.08       40.50     10.19 o 
  10  13  11        0.90        0.22      2.01 o 
  11  13  11       25.12       19.39      3.17 o 
   1  14  11        4.72        7.16      2.55 o 
   2  14  11       11.33       13.35      2.94 o 
   3  14  11      106.64      111.43      5.73 o 
   4  14  11        1.61        2.21      2.24 o 
   5  14  11       15.11       16.52      2.44 o 
   6  14  11        1.50        0.78      1.73 o 
   7  14  11        8.28        4.55      2.63 o 
   8  14  11       52.22       44.49      5.92 o 
   9  14  11       45.13       51.65      4.18 o 
  -3  -8  12       48.97       38.57      5.48 o 
  -2  -8  12       34.67       32.65      5.26 o 
  -1  -8  12        7.90        5.92      2.40 o 
   0  -8  12      140.09      129.74      8.33 o 
   1  -8  12       15.16       15.37      2.79 o 
   2  -8  12        9.74       15.56      4.38 o 
   3  -8  12       22.40       18.85      4.60 o 
  -5  -7  12        4.27        4.38      3.07 o 
  -4  -7  12       18.44       15.12      4.16 o 
  -3  -7  12        1.09       -0.22      2.63 o 
  -2  -7  12       13.37       14.46      2.79 o 
  -1  -7  12       15.04        9.59      3.51 o 
   0  -7  12        1.28        2.76      2.09 o 
   1  -7  12       18.45       15.94      2.74 o 
   2  -7  12       72.49       69.74      4.49 o 
   3  -7  12        6.65        5.92      3.51 o 
   4  -7  12        0.28       -1.75      3.07 o 
   5  -7  12       11.96        7.01      3.94 o 
   6  -7  12        5.44        2.00      2.40 o 
  -6  -6  12        7.94        7.37      2.63 o 
  -5  -6  12       12.20       15.34      3.94 o 
  -4  -6  12        9.94        8.11      3.29 o 
  -3  -6  12      114.72      132.81      5.77 o 
  -2  -6  12      106.27      114.54      5.33 o 
  -1  -6  12        8.43       11.18      2.48 o 
   0  -6  12       45.83       49.47      8.66 o 
   1  -6  12        1.01        1.41      2.85 o 
   2  -6  12       41.01       44.78      3.64 o 
   3  -6  12       12.11        7.81      2.37 o 
   4  -6  12        8.36        6.72      2.40 o 
   5  -6  12      137.70      136.74      6.12 o 
   6  -6  12        6.55        4.30      1.90 o 
   7  -6  12       17.54       17.11      2.53 o 
  -7  -5  12       27.43       31.19      4.27 o 
  -6  -5  12       46.00       53.23      3.25 o 
  -5  -5  12        3.12        1.97      2.63 o 
  -4  -5  12       24.26       29.74      3.09 o 
  -3  -5  12        4.03        2.97      1.93 o 
  -2  -5  12       54.88       61.64      4.09 o 
  -1  -5  12       49.23       43.26      3.48 o 
   0  -5  12       33.60       31.88      3.17 o 
   1  -5  12       13.92       13.72      3.18 o 
   2  -5  12       16.60       11.70      2.40 o 
   3  -5  12       81.71       81.89      4.40 o 
   4  -5  12        0.55        4.82      3.29 o 
   5  -5  12       89.00      101.15      4.16 o 
   6  -5  12        3.40        0.71      1.59 o 
   7  -5  12       73.48       73.92      8.12 o 
   8  -5  12        2.15       -1.47      1.47 o 
   9  -5  12       83.50       82.58      4.26 o 
  -8  -4  12       11.09        4.71      2.32 o 
  -7  -4  12       12.42        9.11      2.47 o 
  -6  -4  12        0.16        0.85      1.84 o 
  -5  -4  12       30.09       31.09      5.16 o 
  -4  -4  12        1.03        0.48      1.75 o 
  -3  -4  12       13.43       14.57      2.48 o 
  -2  -4  12       35.79       35.29      3.25 o 
  -1  -4  12       65.96       69.34      4.10 o 
   0  -4  12        1.98        1.65      1.78 o 
   1  -4  12       79.53       80.44      4.33 o 
   2  -4  12      230.66      220.56      7.34 o 
   3  -4  12       50.53       53.44      3.64 o 
   4  -4  12        2.09        3.68      1.56 o 
   5  -4  12      171.02      170.82      6.26 o 
   6  -4  12      181.77      183.49      9.26 o 
   7  -4  12       68.70       78.46      4.91 o 
   8  -4  12        8.68        8.34      2.63 o 
   9  -4  12        1.00        2.33      1.80 o 
  10  -4  12        6.81        6.53      2.18 o 
  -8  -3  12        0.32       -0.37      1.84 o 
  -7  -3  12        1.19        1.42      1.93 o 
  -6  -3  12       92.59       90.48      4.24 o 
  -5  -3  12        0.25        1.61      1.93 o 
  -4  -3  12        6.73        5.04      1.58 o 
  -3  -3  12        0.33        0.01      1.25 o 
  -2  -3  12       53.63       54.16      4.05 o 
  -1  -3  12       18.88       17.54      2.48 o 
   0  -3  12       40.25       37.92      3.10 o 
   1  -3  12      165.39      166.80      5.81 o 
   2  -3  12       19.03       20.61      6.90 o 
   3  -3  12       45.07       43.01      2.56 o 
   4  -3  12        0.53        0.89      1.35 o 
   5  -3  12        0.87        0.70      1.29 o 
   6  -3  12       25.26       23.26      3.18 o 
   7  -3  12       17.42       14.78      2.71 o 
   8  -3  12       21.25       18.65      2.40 o 
   9  -3  12       30.61       34.33      3.03 o 
  10  -3  12       70.95       74.63      5.04 o 
  11  -3  12        7.88        4.39      2.05 o 
  -8  -2  12       57.44       54.05      4.10 o 
  -7  -2  12        1.94        0.45      1.31 o 
  -6  -2  12        0.30        1.18      1.34 o 
  -5  -2  12        0.73       -1.11      1.11 o 
  -4  -2  12      370.54      365.81      9.37 o 
  -3  -2  12       15.96       17.68      2.02 o 
  -2  -2  12       19.06       13.00      1.68 o 
  -1  -2  12       40.82       36.60      4.49 o 
   0  -2  12       53.26       51.43      3.33 o 
   1  -2  12       55.50       59.26      3.64 o 
   2  -2  12      636.84      597.61     24.06 o 
   3  -2  12        3.66        2.34      1.52 o 
   4  -2  12       19.16       18.73      1.84 o 
   5  -2  12       26.07       30.31      2.30 o 
   6  -2  12       39.59       37.63      3.24 o 
   7  -2  12        6.39        8.98      3.94 o 
   8  -2  12       64.32       61.88      3.46 o 
   9  -2  12       10.25        8.13      2.02 o 
  10  -2  12        0.00        0.26      1.68 o 
  11  -2  12       18.39       18.20      4.39 o 
  -8  -1  12       47.28       57.42      6.36 o 
  -7  -1  12       72.01       71.68      3.70 o 
  -6  -1  12       79.68       80.15      3.23 o 
  -5  -1  12       88.83       93.45      3.28 o 
  -4  -1  12        0.96        0.42      1.17 o 
  -3  -1  12        3.49        3.75      2.12 o 
  -2  -1  12      206.54      206.97      5.14 o 
  -1  -1  12        5.70        3.51      1.30 o 
   0  -1  12        9.86        7.04      1.38 o 
   1  -1  12      140.40      139.47      7.32 o 
   2  -1  12      176.93      176.12      4.78 o 
   3  -1  12        1.50        1.41      1.18 o 
   4  -1  12      389.21      356.13      6.20 o 
   5  -1  12        0.71        0.47      1.75 o 
   6  -1  12       56.77       59.73      2.85 o 
   7  -1  12       12.33        7.84      4.16 o 
   8  -1  12        7.51        6.36      2.33 o 
   9  -1  12       29.48       24.39      2.91 o 
  10  -1  12      181.14      186.21      8.87 o 
  11  -1  12       17.29       20.99      3.91 o 
  12  -1  12        8.16       10.21      2.32 o 
  -9   0  12        2.71        4.38      3.29 o 
  -8   0  12       56.33       56.10      6.36 o 
  -7   0  12       16.62       17.64      2.27 o 
  -6   0  12        0.03       -1.17      1.21 o 
  -5   0  12       17.16       19.93      1.88 o 
  -4   0  12      113.07      110.55      3.51 o 
  -3   0  12       74.87       75.29      2.74 o 
  -2   0  12       13.38       14.57      1.50 o 
  -1   0  12       31.21       29.01      3.18 o 
   0   0  12      182.39      175.63      6.70 o 
   1   0  12       34.73       35.72      2.09 o 
   2   0  12      118.77      117.48      7.39 o 
   3   0  12       16.06       14.50      1.67 o 
   4   0  12       53.46       50.97      2.24 o 
   5   0  12       58.09       52.73      2.54 o 
   6   0  12       27.38       28.56      2.14 o 
   7   0  12       67.16       71.17      3.06 o 
   8   0  12        8.57       10.38      2.32 o 
   9   0  12      218.71      211.57      7.04 o 
  10   0  12       18.54       20.62      2.39 o 
  11   0  12        3.36        5.88      1.81 o 
  12   0  12       20.83       19.52      2.56 o 
  -9   1  12        0.02        3.29      3.29 o 
  -8   1  12       94.51       97.75      7.89 o 
  -7   1  12        0.30        0.22      2.01 o 
  -6   1  12       37.92       40.66      2.80 o 
  -5   1  12      188.02      183.86      4.99 o 
  -4   1  12       36.91       41.43      2.23 o 
  -3   1  12        0.21       -0.71      1.33 o 
  -2   1  12       56.01       50.57      2.65 o 
  -1   1  12        4.50        3.11      1.51 o 
   0   1  12       13.44       16.87      2.32 o 
   1   1  12      119.43      115.08      3.49 o 
   2   1  12        8.66        9.57      1.45 o 
   3   1  12      121.45      134.07      3.83 o 
   4   1  12       15.22       13.71      1.42 o 
   5   1  12      133.59      132.61      5.19 o 
   6   1  12        3.77        4.14      1.16 o 
   7   1  12        2.03        2.20      1.30 o 
   8   1  12        0.18        0.40      2.01 o 
   9   1  12        0.03        0.43      1.17 o 
  10   1  12       30.85       33.27      4.05 o 
  11   1  12       10.17        8.93      1.77 o 
  12   1  12       31.83       28.05      2.86 o 
  13   1  12       47.02       51.55      3.61 o 
  -8   2  12        5.10        5.08      2.63 o 
  -7   2  12        0.48        1.82      4.16 o 
  -6   2  12      184.27      186.05      6.89 o 
  -5   2  12        0.17       -1.09      1.09 o 
  -4   2  12       16.09       16.99      2.02 o 
  -3   2  12      151.85      139.94      4.21 o 
  -2   2  12      161.40      160.21      5.35 o 
  -1   2  12      349.24      336.53      5.66 o 
   0   2  12      171.26      162.47      3.48 o 
   1   2  12        0.17       -0.08      1.00 o 
   2   2  12      802.47      765.99     11.81 o 
   3   2  12      319.80      310.44      6.64 o 
   4   2  12      211.64      179.56      6.29 o 
   5   2  12        2.74        2.37      1.03 o 
   6   2  12      167.32      166.03      4.14 o 
   7   2  12       15.13       17.80      1.93 o 
   8   2  12        2.17        3.85      1.38 o 
   9   2  12      135.84      132.50      3.78 o 
  10   2  12       27.50       28.20      2.15 o 
  11   2  12       62.69       66.96      4.52 o 
  12   2  12       48.79       44.88      3.33 o 
  13   2  12       30.04       29.37      2.90 o 
  -8   3  12       31.67       32.86      3.64 o 
  -7   3  12       23.59       26.38      2.69 o 
  -6   3  12       18.31       20.55      2.40 o 
  -5   3  12      103.95      100.13      4.62 o 
  -4   3  12       36.73       39.95      2.65 o 
  -3   3  12       40.63       45.18      2.61 o 
  -2   3  12      284.72      278.24      7.31 o 
  -1   3  12       19.91       22.41      1.59 o 
   0   3  12      488.32      479.97      8.45 o 
   1   3  12       63.21       58.16      2.09 o 
   2   3  12      424.69      417.70      6.70 o 
   3   3  12       44.48       40.62      2.23 o 
   4   3  12       98.20       90.27      2.78 o 
   5   3  12       52.52       57.59      2.24 o 
   6   3  12       17.16       13.43      2.44 o 
   7   3  12       11.47       10.82      1.60 o 
   8   3  12      135.34      133.54      4.18 o 
   9   3  12       57.88       60.40      2.62 o 
  10   3  12       10.42        9.62      1.87 o 
  11   3  12      191.63      201.46      5.98 o 
  12   3  12        4.17        2.19      1.77 o 
  13   3  12       13.64        9.23      2.38 o 
  -8   4  12        0.40       -0.05      2.08 o 
  -7   4  12        0.01       -1.78      1.78 o 
  -6   4  12       55.07       63.29      3.58 o 
  -5   4  12        2.77        6.91      3.07 o 
  -4   4  12      125.20      125.38      4.16 o 
  -3   4  12       29.82       29.82      2.06 o 
  -2   4  12      164.50      162.03      3.86 o 
  -1   4  12       45.83       45.97      2.13 o 
   0   4  12       68.61       65.64      2.08 o 
   1   4  12       43.66       47.50      1.80 o 
   2   4  12      147.15      132.40      2.72 o 
   3   4  12       25.61       28.84      1.44 o 
   4   4  12       26.27       27.58      1.64 o 
   5   4  12      202.61      202.02      4.13 o 
   6   4  12        0.54        0.88      1.09 o 
   7   4  12      153.91      158.73      5.13 o 
   8   4  12        2.95        1.35      1.25 o 
   9   4  12       93.74       82.39      5.70 o 
  10   4  12        6.41        9.28      1.95 o 
  11   4  12        3.95        1.26      1.45 o 
  12   4  12       28.52       33.35      2.87 o 
  13   4  12       38.17       39.00      4.70 o 
  14   4  12       48.02       52.11      3.58 o 
  -8   5  12        0.05        2.72      2.15 o 
  -7   5  12       27.94       30.85      8.11 o 
  -6   5  12       79.96       78.96     11.83 o 
  -5   5  12       16.34       12.35      2.52 o 
  -4   5  12       85.07       78.39      3.44 o 
  -3   5  12       55.64       59.67      2.98 o 
  -2   5  12      125.64      118.34      4.21 o 
  -1   5  12       43.30       45.00      2.16 o 
   0   5  12       34.90       41.31      2.03 o 
   1   5  12       47.99       45.32      1.80 o 
   2   5  12      199.42      187.78      3.38 o 
   3   5  12       20.64       24.58      1.21 o 
   4   5  12        8.76       12.37      1.43 o 
   5   5  12       22.40       26.54      1.85 o 
   6   5  12       88.17       87.62      3.06 o 
   7   5  12        1.74        2.05      1.14 o 
   8   5  12       79.50       77.82      7.23 o 
   9   5  12      159.18      147.03      5.65 o 
  10   5  12       17.00       13.83      2.43 o 
  11   5  12       62.81       66.56      4.58 o 
  12   5  12        4.29        5.87      1.76 o 
  13   5  12        3.37        3.00      1.74 o 
  14   5  12        8.58        7.05      2.52 o 
  -7   6  12       14.26       16.16      2.93 o 
  -6   6  12        9.66        9.14      3.62 o 
  -5   6  12       38.11       39.67      3.64 o 
  -4   6  12      109.86      108.35      5.19 o 
  -3   6  12        0.77        0.22      1.70 o 
  -2   6  12       50.87       48.46      2.73 o 
  -1   6  12        0.03        0.18      1.07 o 
   0   6  12       91.73       89.20      2.44 o 
   1   6  12      271.92      254.16      5.09 o 
   2   6  12       40.18       37.75      2.44 o 
   3   6  12       56.91       63.03      2.50 o 
   4   6  12       17.06       21.69      1.42 o 
   5   6  12      361.40      365.03      6.72 o 
   6   6  12        0.33        1.59      1.12 o 
   7   6  12       51.66       57.38      5.37 o 
   8   6  12        4.79        3.87      1.78 o 
   9   6  12       67.15       75.49      4.26 o 
  10   6  12       44.23       44.89      2.82 o 
  11   6  12       71.32       63.51      3.40 o 
  12   6  12       29.20       27.88      2.58 o 
  13   6  12        5.35        9.20      2.63 o 
  14   6  12       14.71       17.53      3.17 o 
  -7   7  12        0.13       -0.99      2.85 o 
  -6   7  12       44.99       37.04      5.26 o 
  -5   7  12       40.35       38.06      4.60 o 
  -4   7  12        3.57        3.88      2.24 o 
  -3   7  12       35.01       39.19      3.40 o 
  -2   7  12        7.59        5.14      2.96 o 
  -1   7  12        2.31        1.42      1.70 o 
   0   7  12        8.45        8.87      1.51 o 
   1   7  12       51.09       52.29      2.22 o 
   2   7  12       22.17       21.08      1.55 o 
   3   7  12       23.58       24.99      1.47 o 
   4   7  12       66.34       63.50      2.21 o 
   5   7  12       14.83       21.17      2.37 o 
   6   7  12        1.82        0.41      2.19 o 
   7   7  12        2.60        1.21      2.30 o 
   8   7  12       39.24       37.85      3.10 o 
   9   7  12      143.69      150.42      4.53 o 
  10   7  12       65.46       59.82      3.95 o 
  11   7  12        0.00       -0.79      1.78 o 
  12   7  12       92.64       87.62      4.04 o 
  13   7  12       45.97       44.60      4.83 o 
  14   7  12        3.69        3.59      2.31 o 
  -6   8  12        0.01        5.26      3.29 o 
  -5   8  12       10.71        7.67      3.51 o 
  -4   8  12       63.18       55.57      4.26 o 
  -3   8  12        8.64       10.16      2.55 o 
  -2   8  12        0.05       -0.24      2.63 o 
  -1   8  12       66.36       65.81      4.10 o 
   0   8  12        1.20        0.87      1.35 o 
   1   8  12       11.75       13.34      1.85 o 
   2   8  12       20.87       27.23      2.06 o 
   3   8  12        3.72        2.05      1.27 o 
   4   8  12        3.43        4.26      1.00 o 
   5   8  12      143.38      138.45      4.08 o 
   6   8  12        0.59        0.45      1.01 o 
   7   8  12       20.46       22.79      2.11 o 
   8   8  12      234.18      228.10      5.81 o 
   9   8  12       93.21       90.59      3.75 o 
  10   8  12        5.18        8.10      2.12 o 
  11   8  12       11.04       13.38      2.06 o 
  12   8  12       46.80       42.97      4.96 o 
  13   8  12       12.32       14.84      4.12 o 
  14   8  12        1.74        1.62      2.15 o 
  -5   9  12       56.33       58.95      6.36 o 
  -4   9  12       33.61       39.23      5.48 o 
  -3   9  12       14.65       15.46      2.94 o 
  -2   9  12       55.23       62.22      4.26 o 
  -1   9  12       15.92       15.26      2.55 o 
   0   9  12        2.10        0.53      1.32 o 
   1   9  12       64.80       66.64      3.16 o 
   2   9  12        1.07        2.73      1.38 o 
   3   9  12        1.51        1.29      1.30 o 
   4   9  12      190.16      202.94      5.19 o 
   5   9  12       37.66       41.12      2.13 o 
   6   9  12      131.50      134.51      3.57 o 
   7   9  12      126.06      124.15      4.09 o 
   8   9  12       35.35       40.55      2.70 o 
   9   9  12        2.21        2.09      1.51 o 
  10   9  12       17.83       15.18      2.57 o 
  11   9  12       22.77       22.72      2.49 o 
  12   9  12       19.58       19.09      2.38 o 
  13   9  12       56.32       63.14      3.64 o 
  -4  10  12        9.05        5.26      3.51 o 
  -3  10  12        7.08        7.45      3.73 o 
  -2  10  12       51.88       57.52      6.03 o 
  -1  10  12       83.82       85.43      6.03 o 
   0  10  12       10.75       12.84      2.09 o 
   1  10  12        9.75       10.32      1.85 o 
   2  10  12        0.67       -0.94      1.30 o 
   3  10  12      214.23      223.48      7.84 o 
   4  10  12       12.17       10.78      2.50 o 
   5  10  12      128.93      138.14      3.80 o 
   6  10  12        7.73        9.48      1.77 o 
   7  10  12       24.26       20.49      2.09 o 
   8  10  12       81.71       76.27      3.45 o 
   9  10  12      172.58      171.21      5.23 o 
  10  10  12        0.86        1.72      1.54 o 
  11  10  12       31.40       31.73      2.78 o 
  12  10  12       62.58       72.25      3.83 o 
  13  10  12       21.34       17.17      3.09 o 
  -3  11  12       25.97       22.35      4.60 o 
  -2  11  12       14.88       24.98      4.82 o 
  -1  11  12        5.86        4.38      2.48 o 
   0  11  12       72.92       72.29      3.69 o 
   1  11  12      179.72      187.59      5.60 o 
   2  11  12        0.09       -0.51      1.37 o 
   3  11  12       78.23       82.85      3.70 o 
   4  11  12        0.35        1.60      1.51 o 
   5  11  12        2.72        0.38      1.23 o 
   6  11  12       71.61       73.42      3.62 o 
   7  11  12      105.15      106.87      3.56 o 
   8  11  12        6.99        6.03      1.73 o 
   9  11  12        7.22        8.98      2.22 o 
  10  11  12        0.11       -1.33      1.47 o 
  11  11  12       67.99       69.09      4.40 o 
  12  11  12        0.02       -1.84      1.84 o 
  -2  12  12        0.16       -2.85      2.85 o 
  -1  12  12       67.30       67.28      6.57 o 
   0  12  12        8.15       10.44      5.37 o 
   1  12  12       19.40       21.85      2.83 o 
   2  12  12        2.82        3.61      1.88 o 
   3  12  12      102.15       98.39      4.21 o 
   4  12  12       23.44       25.75      5.30 o 
   5  12  12        1.51        2.03      1.39 o 
   6  12  12      127.39      132.08      6.46 o 
   7  12  12        4.12        5.86      1.85 o 
   8  12  12        1.80        0.95      1.47 o 
   9  12  12       56.60       64.44      3.50 o 
  10  12  12        0.14       -0.52      1.51 o 
  11  12  12       17.60       17.30      3.02 o 
  -1  13  12       10.18        9.42      4.38 o 
   0  13  12       98.18       97.91      6.57 o 
   1  13  12       29.57       24.95      3.33 o 
   2  13  12       66.66       71.21     10.74 o 
   3  13  12        4.28        4.37      2.63 o 
   4  13  12        2.50        1.23      2.20 o 
   5  13  12       29.95       32.29      2.46 o 
   6  13  12        0.44       -0.52      1.34 o 
   7  13  12       23.45       25.85      2.66 o 
   8  13  12       39.73       40.70      3.68 o 
   9  13  12       29.56       31.96      2.95 o 
  10  13  12        0.19        0.86      3.07 o 
   2  14  12        0.86        1.42      2.17 o 
   3  14  12       19.23       18.09      3.09 o 
   4  14  12       20.62       27.66      3.48 o 
   5  14  12       40.22       38.11      3.03 o 
   6  14  12       27.54       33.65      2.90 o 
   7  14  12       43.34       43.15      3.87 o 
   8  14  12       16.78       15.56      4.16 o 
  -3  -7  13       77.23       75.61      7.23 o 
  -2  -7  13        3.98        1.48      2.24 o 
  -1  -7  13      174.34      178.04      9.64 o 
   0  -7  13        0.37        0.24      4.05 o 
   1  -7  13       38.88       43.60      3.79 o 
   2  -7  13        1.01        0.88      2.01 o 
   3  -7  13       73.27       79.34      7.23 o 
   4  -7  13       18.27       22.79      4.82 o 
  -5  -6  13       62.39       56.54      6.36 o 
  -4  -6  13        7.21       10.52      3.73 o 
  -3  -6  13        3.20        2.51      3.07 o 
  -2  -6  13        9.74        4.71      2.32 o 
  -1  -6  13       35.98       34.83      3.48 o 
   0  -6  13        3.97        4.05      2.15 o 
   1  -6  13       51.47       46.42      3.87 o 
   2  -6  13        0.03       -1.84      1.84 o 
   3  -6  13       42.52       39.25      3.56 o 
   4  -6  13       25.64       27.40      3.33 o 
   5  -6  13       16.48       16.99      3.84 o 
   6  -6  13       14.52       12.74      2.84 o 
  -6  -5  13        9.69        8.11      3.29 o 
  -5  -5  13        0.86        0.22      2.63 o 
  -4  -5  13        8.16        2.50      1.90 o 
  -3  -5  13       25.32       27.17      3.94 o 
  -2  -5  13        1.22       -1.42      1.78 o 
  -1  -5  13       27.30       27.56      3.94 o 
   0  -5  13       62.00       52.39      3.87 o 
   1  -5  13       27.41       31.03      3.17 o 
   2  -5  13        3.35        1.71      2.09 o 
   3  -5  13       17.46       19.30      2.84 o 
   4  -5  13       41.72       50.84      5.92 o 
   5  -5  13       65.22       66.42      4.49 o 
   6  -5  13        5.97        7.12      2.46 o 
   7  -5  13       17.30       17.20      4.73 o 
   8  -5  13        0.11        0.15      1.64 o 
  -6  -4  13        9.50        8.55      2.32 o 
  -5  -4  13        8.85       13.56      2.11 o 
  -4  -4  13       58.50       55.98      4.10 o 
  -3  -4  13       69.64       67.42      4.33 o 
  -2  -4  13       15.23       12.45      2.55 o 
  -1  -4  13        3.48        2.19      1.93 o 
   0  -4  13        1.03        0.02      2.08 o 
   1  -4  13       22.62       24.72      2.86 o 
   2  -4  13      192.86      186.30      9.20 o 
   3  -4  13       30.08       29.12      3.02 o 
   4  -4  13       36.85       35.94      3.24 o 
   5  -4  13        8.43        5.44      2.21 o 
   6  -4  13       27.95       26.46      2.61 o 
   7  -4  13        8.69        8.69      2.06 o 
   8  -4  13      126.51      138.13      9.21 o 
   9  -4  13        1.11        1.72      1.85 o 
  -7  -3  13        1.29        1.85      2.09 o 
  -6  -3  13        1.81        1.81      1.64 o 
  -5  -3  13       28.29       27.01      2.83 o 
  -4  -3  13        3.69        4.47      1.64 o 
  -3  -3  13        2.57        6.14      2.17 o 
  -2  -3  13       47.25       46.94      3.55 o 
  -1  -3  13      152.46      147.31      7.34 o 
   0  -3  13      192.93      190.25      6.51 o 
   1  -3  13      164.07      149.69      8.11 o 
   2  -3  13       26.12       27.26      3.73 o 
   3  -3  13       39.38       41.88      3.51 o 
   4  -3  13      276.18      274.45      6.36 o 
   5  -3  13      322.74      316.58      6.97 o 
   6  -3  13       18.89       18.29      2.71 o 
   7  -3  13       21.26       22.20      2.91 o 
   8  -3  13        4.34        3.46      1.84 o 
   9  -3  13        2.42        2.83      1.84 o 
  10  -3  13       85.40       87.70      5.23 o 
  -7  -2  13       57.52       57.95      3.45 o 
  -6  -2  13        8.83        6.61      1.89 o 
  -5  -2  13        7.95        5.05      2.38 o 
  -4  -2  13       51.91       48.22      2.94 o 
  -3  -2  13       23.79       25.60      2.25 o 
  -2  -2  13        0.88        0.34      1.34 o 
  -1  -2  13        0.03        1.18      1.68 o 
   0  -2  13       42.68       48.80      3.56 o 
   1  -2  13      248.23      243.38      7.28 o 
   2  -2  13       52.22       55.00      3.64 o 
   3  -2  13      189.15      164.84      4.63 o 
   4  -2  13       30.86       34.69      2.60 o 
   5  -2  13       13.95       14.62      1.93 o 
   6  -2  13        0.32        1.84      1.84 o 
   7  -2  13        5.89        6.39      2.21 o 
   8  -2  13       27.50       26.84      2.66 o 
   9  -2  13       14.90       15.21      2.31 o 
  10  -2  13        0.80        0.95      1.89 o 
  11  -2  13        2.66        2.46      1.84 o 
  -8  -1  13       17.78       22.35      4.60 o 
  -7  -1  13        5.71        4.74      2.15 o 
  -6  -1  13        0.36       -0.10      1.51 o 
  -5  -1  13      188.54      198.75      6.90 o 
  -4  -1  13       34.45       33.86      2.92 o 
  -3  -1  13        7.90        8.47      1.76 o 
  -2  -1  13       40.24       35.42      2.47 o 
  -1  -1  13       28.33       32.00      3.46 o 
   0  -1  13        0.18       -1.37      1.37 o 
   1  -1  13      249.48      237.43      7.05 o 
   2  -1  13        5.44        5.74      1.38 o 
   3  -1  13        5.47        3.61      1.35 o 
   4  -1  13      134.51      127.86      4.53 o 
   5  -1  13       11.66       11.83      1.79 o 
   6  -1  13        3.52        3.88      1.41 o 
   7  -1  13        7.84        6.46      3.29 o 
   8  -1  13        4.87        5.19      1.77 o 
   9  -1  13       44.94       44.20      3.16 o 
  10  -1  13        9.83       10.53      2.84 o 
  11  -1  13        2.46        0.81      1.76 o 
  -8   0  13        4.26        5.70      3.51 o 
  -7   0  13       51.61       54.44      4.05 o 
  -6   0  13       37.64       43.66      3.81 o 
  -5   0  13       22.98       23.75      2.32 o 
  -4   0  13       25.85       23.66      2.27 o 
  -3   0  13       90.73       91.37      5.53 o 
  -2   0  13       48.39       47.58      2.69 o 
  -1   0  13        0.45        0.84      1.53 o 
   0   0  13      442.22      420.76      9.99 o 
   1   0  13        2.12        2.70      1.25 o 
   2   0  13       15.44       16.10      1.77 o 
   3   0  13      120.90      118.41      3.78 o 
   4   0  13        7.53       10.83      1.64 o 
   5   0  13        0.52        1.06      1.28 o 
   6   0  13        1.68        0.00      1.21 o 
   7   0  13       10.67       14.70      1.86 o 
   8   0  13      110.39      115.08      5.26 o 
   9   0  13      169.97      176.12      5.42 o 
  10   0  13       21.12       20.56      2.48 o 
  11   0  13       70.63       67.83      3.83 o 
  12   0  13       81.09       82.15      4.26 o 
  -8   1  13        5.06        3.07      3.29 o 
  -7   1  13        6.82        7.23      3.51 o 
  -6   1  13       55.17       56.22      4.83 o 
  -5   1  13      113.69      114.62      4.14 o 
  -4   1  13      238.29      241.03      5.28 o 
  -3   1  13        2.15        2.17      1.58 o 
  -2   1  13       19.34       21.55      2.55 o 
  -1   1  13       26.75       25.57      2.71 o 
   0   1  13       34.36       31.04      2.13 o 
   1   1  13       58.40       56.46      2.64 o 
   2   1  13       76.79       74.17      2.94 o 
   3   1  13      396.79      357.68      7.08 o 
   4   1  13        8.19        7.70      1.47 o 
   5   1  13       53.30       51.52      3.09 o 
   6   1  13       80.78       90.31      3.40 o 
   7   1  13       87.65       86.63      3.40 o 
   8   1  13      218.17      220.86      5.86 o 
   9   1  13       31.85       30.40      2.29 o 
  10   1  13      169.36      171.03      4.73 o 
  11   1  13       21.79       21.39      2.26 o 
  12   1  13      137.39      141.23      5.40 o 
  -8   2  13       29.09       24.99      3.41 o 
  -7   2  13        1.45        3.51      3.07 o 
  -6   2  13      166.04      170.27      6.74 o 
  -5   2  13        0.18       -0.30      1.42 o 
  -4   2  13       29.39       33.16      3.76 o 
  -3   2  13        0.29        1.81      1.38 o 
  -2   2  13       26.72       24.70      2.81 o 
  -1   2  13      168.85      163.99      4.42 o 
   0   2  13       40.27       41.50      2.35 o 
   1   2  13        0.33        1.46      1.22 o 
   2   2  13       13.31       13.32      1.64 o 
   3   2  13       43.90       47.99      2.52 o 
   4   2  13       13.79       17.79      4.04 o 
   5   2  13       50.21       44.84      2.96 o 
   6   2  13        0.41       -0.56      1.14 o 
   7   2  13        0.05       -1.06      1.06 o 
   8   2  13       18.28       14.16      2.02 o 
   9   2  13        0.01        0.45      1.30 o 
  10   2  13      152.19      149.48      4.97 o 
  11   2  13        3.25        1.43      1.64 o 
  12   2  13       16.91       18.12      2.63 o 
  13   2  13       22.40       21.26      3.20 o 
  -8   3  13        2.47        0.55      2.01 o 
  -7   3  13       20.40       26.38      3.33 o 
  -6   3  13        6.18        3.33      1.76 o 
  -5   3  13       23.18       28.65      2.54 o 
  -4   3  13      117.81      111.37      6.42 o 
  -3   3  13       64.79       65.27      3.16 o 
  -2   3  13        0.15       -0.76      1.01 o 
  -1   3  13      131.97      129.64      3.42 o 
   0   3  13        1.21        0.79      1.18 o 
   1   3  13       32.56       32.31      2.19 o 
   2   3  13      225.97      217.42      4.28 o 
   3   3  13       84.89       79.84      3.08 o 
   4   3  13       51.67       48.95      2.53 o 
   5   3  13       11.86       11.68      1.45 o 
   6   3  13      103.18       98.88      3.01 o 
   7   3  13        0.02       -0.49      1.19 o 
   8   3  13      210.72      210.55      8.38 o 
   9   3  13        1.53        1.95      1.46 o 
  10   3  13       26.36       25.03      2.53 o 
  11   3  13       47.17       48.17      3.27 o 
  12   3  13       14.22       13.91      2.36 o 
  13   3  13       32.70       25.37      3.09 o 
  -7   4  13       31.06       32.22      3.56 o 
  -6   4  13       23.13       26.29      5.01 o 
  -5   4  13      100.61      105.64      6.36 o 
  -4   4  13       24.83       24.41      2.36 o 
  -3   4  13       62.61       62.58      2.70 o 
  -2   4  13       59.54       58.13      2.52 o 
  -1   4  13      286.02      278.10      4.70 o 
   0   4  13        0.20       -0.54      0.82 o 
   1   4  13        8.34        9.89      1.52 o 
   2   4  13       14.44       16.46      1.48 o 
   3   4  13        6.31        6.57      1.38 o 
   4   4  13      103.24       98.16      3.13 o 
   5   4  13       34.88       35.75      1.96 o 
   6   4  13       20.23       21.00      1.96 o 
   7   4  13      259.58      260.08      5.88 o 
   8   4  13       18.93       15.89      1.93 o 
   9   4  13       25.17       26.16      6.36 o 
  10   4  13      119.34      108.82      4.29 o 
  11   4  13        3.57        4.30      1.72 o 
  12   4  13       50.93       51.64      3.41 o 
  13   4  13        5.52        4.80      1.86 o 
  -7   5  13       31.29       31.37      4.05 o 
  -6   5  13        2.09        4.56      2.21 o 
  -5   5  13       26.98       28.12      3.33 o 
  -4   5  13        1.11       -1.09      1.30 o 
  -3   5  13       33.22       36.83      2.61 o 
  -2   5  13        0.12        1.59      1.20 o 
  -1   5  13       10.85        9.92      1.45 o 
   0   5  13       59.74       62.76      2.46 o 
   1   5  13       93.38       89.14      2.50 o 
   2   5  13      199.57      193.01      4.27 o 
   3   5  13       42.31       42.24      2.59 o 
   4   5  13       15.25       20.98      1.56 o 
   5   5  13       21.09       17.68      2.24 o 
   6   5  13      296.58      310.44      6.34 o 
   7   5  13        6.23        5.69      1.41 o 
   8   5  13       19.58       21.28      2.63 o 
   9   5  13        1.63        2.19      2.19 o 
  10   5  13      148.85      151.41      7.59 o 
  11   5  13       14.08       16.23      3.51 o 
  12   5  13       10.60        8.82      2.05 o 
  13   5  13       32.94       29.16      4.81 o 
  -7   6  13        5.47        8.53      2.55 o 
  -6   6  13        2.94        6.57      3.29 o 
  -5   6  13       54.12       60.85      4.41 o 
  -4   6  13      154.72      166.27      6.50 o 
  -3   6  13        2.47        1.40      1.51 o 
  -2   6  13        0.50        2.24      1.59 o 
  -1   6  13       25.41       28.12      1.97 o 
   0   6  13       26.63       24.73      1.58 o 
   1   6  13        1.77        1.45      0.93 o 
   2   6  13      112.50      119.29      3.16 o 
   3   6  13       18.09       15.88      2.19 o 
   4   6  13       95.82       95.78      3.99 o 
   5   6  13       17.67       15.06      1.64 o 
   6   6  13       26.88       21.94      1.84 o 
   7   6  13        9.51        7.76      1.93 o 
   8   6  13       89.70       87.36      4.41 o 
   9   6  13       41.12       37.98      3.33 o 
  10   6  13       47.17       48.74      3.03 o 
  11   6  13        4.26        4.54      1.68 o 
  12   6  13       49.14       46.52      3.20 o 
  13   6  13        7.63        7.89      1.92 o 
  -6   7  13        9.93        6.36      3.29 o 
  -5   7  13       42.01       35.28      5.04 o 
  -4   7  13        0.68       -1.24      1.93 o 
  -3   7  13        3.90        3.17      2.09 o 
  -2   7  13       80.73       77.02      4.41 o 
  -1   7  13        4.81        4.74      2.00 o 
   0   7  13       77.63       76.04      3.24 o 
   1   7  13        0.06        1.34      1.11 o 
   2   7  13        8.40       12.81      1.31 o 
   3   7  13       49.03       52.75      2.07 o 
   4   7  13      175.21      170.92      5.36 o 
   5   7  13        0.52       -0.12      1.09 o 
   6   7  13       51.91       51.92      3.24 o 
   7   7  13      120.72      131.76      5.18 o 
   8   7  13       68.50       70.52      4.60 o 
   9   7  13        1.29        0.33      1.70 o 
  10   7  13      155.94      164.62      6.43 o 
  11   7  13       22.73       25.64      3.17 o 
  12   7  13        0.05        1.12      1.61 o 
  13   7  13       25.22       29.29      2.85 o 
  -5   8  13        0.48       -1.31      2.41 o 
  -4   8  13       49.46       41.98      3.95 o 
  -3   8  13       15.90       17.51      2.94 o 
  -2   8  13       22.38       19.76      2.94 o 
  -1   8  13       15.63       12.48      2.55 o 
   0   8  13       10.85       11.54      2.41 o 
   1   8  13        3.55        4.99      1.60 o 
   2   8  13       43.53       48.25      2.65 o 
   3   8  13       97.68       97.83      2.67 o 
   4   8  13       24.96       25.24      1.60 o 
   5   8  13        3.63        5.16      1.78 o 
   6   8  13       84.02       81.83      3.44 o 
   7   8  13        0.09       -1.25      1.25 o 
   8   8  13        1.49        2.12      1.43 o 
   9   8  13      126.80      130.61      4.60 o 
  10   8  13       21.15       18.55      2.23 o 
  11   8  13       65.89       71.38      4.07 o 
  12   8  13       19.96       14.74      2.30 o 
  13   8  13        0.00        1.36      1.76 o 
  -5   9  13       65.77       62.24      6.57 o 
  -4   9  13        6.52        6.57      3.51 o 
  -3   9  13       21.34       22.38      5.15 o 
  -2   9  13       51.74       58.23      4.34 o 
  -1   9  13       16.28       14.56      2.71 o 
   0   9  13        3.41        5.23      1.67 o 
   1   9  13        3.94        4.75      1.68 o 
   2   9  13       22.77       27.03      2.28 o 
   3   9  13        7.40        4.66      1.46 o 
   4   9  13      265.03      272.71      5.43 o 
   5   9  13       24.40       27.83      2.30 o 
   6   9  13        6.54        6.32      4.93 o 
   7   9  13      219.57      224.65      7.86 o 
   8   9  13       23.03       24.17      2.30 o 
   9   9  13       10.81        9.16      1.94 o 
  10   9  13        2.44        2.88      1.60 o 
  11   9  13       63.63       70.96      3.75 o 
  12   9  13      246.45      254.43      6.92 o 
  13   9  13       55.51       66.86      4.65 o 
  -4  10  13       14.01       15.34      4.38 o 
  -3  10  13        7.89        8.55      3.94 o 
  -2  10  13      118.09      130.95      6.36 o 
  -1  10  13        7.21        8.74      4.38 o 
   0  10  13      134.04      145.63      4.86 o 
   1  10  13       10.41       11.45      2.03 o 
   2  10  13        2.93       -0.42      2.42 o 
   3  10  13      156.57      151.46      4.72 o 
   4  10  13        1.60        1.91      1.33 o 
   5  10  13        0.95       -1.29      1.29 o 
   6  10  13      121.30      127.63      6.89 o 
   7  10  13        0.11        0.88      1.39 o 
   8  10  13       76.13       84.66      3.84 o 
   9  10  13       46.96       51.08      3.16 o 
  10  10  13       56.14       59.26      3.45 o 
  11  10  13       33.17       34.87      4.28 o 
  12  10  13       25.64       35.61      5.91 o 
  -3  11  13        2.30        6.36      3.73 o 
  -2  11  13       46.03       49.75      6.14 o 
  -1  11  13        3.17        4.60      3.51 o 
   0  11  13        0.04        0.15      2.09 o 
   1  11  13        5.41       10.09      2.05 o 
   2  11  13      108.82      111.92      7.97 o 
   3  11  13        1.42        1.37      1.48 o 
   4  11  13        0.01        0.53      1.26 o 
   5  11  13      122.50      133.19      3.99 o 
   6  11  13       99.33      106.15      4.22 o 
   7  11  13      101.68       98.26      8.00 o 
   8  11  13       81.45       80.88      3.79 o 
   9  11  13       10.89       11.26      1.98 o 
  10  11  13        8.79       12.05      2.19 o 
  11  11  13       13.55       12.48      2.22 o 
  12  11  13       32.38       30.12      3.64 o 
  -1  12  13       49.18       50.63      6.14 o 
   0  12  13       52.96       52.16      6.14 o 
   1  12  13       14.89       14.37      2.71 o 
   2  12  13        0.44       -0.10      2.09 o 
   3  12  13        8.63        4.74      1.84 o 
   4  12  13        8.01        7.58      1.68 o 
   5  12  13       41.25       38.93      2.57 o 
   6  12  13       41.63       41.79      4.48 o 
   7  12  13       11.38       11.29      2.11 o 
   8  12  13       47.42       43.96      3.79 o 
   9  12  13        0.10       -1.22      1.56 o 
  10  12  13       12.99       10.84      3.23 o 
  11  12  13        0.52        0.77      2.01 o 
   0  13  13        4.27       -0.22      3.29 o 
   1  13  13        5.24        5.70      3.40 o 
   2  13  13      104.49      111.22      5.65 o 
   3  13  13       20.28       19.91      3.02 o 
   4  13  13        7.34        7.16      2.02 o 
   5  13  13       28.81       27.33      2.70 o 
   6  13  13        0.02        0.32      1.93 o 
   7  13  13       34.89       35.95      3.56 o 
   8  13  13        1.53        3.66      2.52 o 
   9  13  13       34.88       32.93      3.56 o 
  10  13  13       25.68       28.45      3.41 o 
   3  14  13        0.06        1.90      2.24 o 
   4  14  13        4.14        4.64      1.95 o 
   5  14  13       41.52       43.39      6.87 o 
   6  14  13        5.66        4.02      2.31 o 
   7  14  13       20.44       22.44      8.77 o 
   8  14  13        8.24        4.82      2.32 o 
  -3  -6  14       32.41       29.15      5.04 o 
  -2  -6  14      113.65      114.59      5.65 o 
  -1  -6  14       31.46       28.71      3.40 o 
   0  -6  14        0.58        1.34      2.05 o 
   1  -6  14        3.07        4.38      2.32 o 
   2  -6  14       70.19       63.90      4.49 o 
   3  -6  14       36.07       50.41      6.14 o 
   4  -6  14       12.58       18.59      3.05 o 
   5  -6  14        0.68       -0.88      2.96 o 
  -4  -5  14        1.24       -1.25      1.84 o 
  -3  -5  14        0.13        1.20      2.00 o 
  -2  -5  14       38.41       48.86      3.95 o 
  -1  -5  14       34.86       41.09      5.70 o 
   0  -5  14        0.07        0.93      3.29 o 
   1  -5  14       39.72       38.98      5.37 o 
   2  -5  14        1.09        0.21      3.62 o 
   3  -5  14        3.28        4.47      2.21 o 
   4  -5  14        9.96        7.01      3.51 o 
   5  -5  14       85.21       85.11      5.19 o 
   6  -5  14       12.29       16.75      3.07 o 
   7  -5  14       26.49       20.53      2.63 o 
  -5  -4  14        4.33        5.79      2.24 o 
  -4  -4  14        8.39        9.20      2.48 o 
  -3  -4  14       24.08       20.39      2.94 o 
  -2  -4  14       29.10       26.18      3.17 o 
  -1  -4  14       24.96       26.60      3.84 o 
   0  -4  14       11.23        7.93      2.40 o 
   1  -4  14        0.55       -0.17      3.40 o 
   2  -4  14        3.80        2.10      2.41 o 
   3  -4  14       39.60       30.77      3.33 o 
   4  -4  14      131.33      130.45      5.68 o 
   5  -4  14       25.43       33.31      5.04 o 
   6  -4  14       29.32       27.44      2.69 o 
   7  -4  14       29.38       27.32      2.78 o 
   8  -4  14        0.38        0.16      1.58 o 
  -6  -3  14        3.17        4.26      1.89 o 
  -5  -3  14      108.48      112.70      4.42 o 
  -4  -3  14       10.19       11.78      2.71 o 
  -3  -3  14        3.15        3.70      2.09 o 
  -2  -3  14       18.78       20.13      2.86 o 
  -1  -3  14       28.95       31.03      3.25 o 
   0  -3  14       48.90       42.04      4.49 o 
   1  -3  14      178.37      173.25      6.51 o 
   2  -3  14        9.36       10.23      2.40 o 
   3  -3  14        0.94       -1.16      1.68 o 
   4  -3  14        3.76        6.00      2.15 o 
   5  -3  14        0.03       -1.07      1.34 o 
   6  -3  14       17.53       18.86      2.86 o 
   7  -3  14       87.08       87.51      5.31 o 
   8  -3  14       10.95        4.18      1.93 o 
   9  -3  14       20.83       23.75      3.70 o 
  -6  -2  14       61.25       59.61      3.50 o 
  -5  -2  14        0.03       -0.97      1.41 o 
  -4  -2  14        0.21       -0.19      1.61 o 
  -3  -2  14       97.54       95.72      3.96 o 
  -2  -2  14        4.89        4.17      4.49 o 
  -1  -2  14        0.24       -0.96      1.68 o 
   0  -2  14       52.44       53.24      5.92 o 
   1  -2  14        6.73        7.98      2.24 o 
   2  -2  14        6.59        4.23      2.00 o 
   3  -2  14      345.75      323.01      8.83 o 
   4  -2  14      185.49      184.40      5.18 o 
   5  -2  14       84.92       84.92      3.85 o 
   6  -2  14       88.84       92.49      4.88 o 
   7  -2  14        6.00        4.60      2.32 o 
   8  -2  14       38.86       42.33      3.16 o 
   9  -2  14       39.66       38.78      3.16 o 
  10  -2  14        2.52        0.40      1.79 o 
  -7  -1  14        0.20       -0.03      1.93 o 
  -6  -1  14        0.10        1.75      1.68 o 
  -5  -1  14       14.68       12.94      2.10 o 
  -4  -1  14       41.18       41.66      2.90 o 
  -3  -1  14       64.06       63.38      4.38 o 
  -2  -1  14        6.50        6.89      1.67 o 
  -1  -1  14       84.18       79.54      4.41 o 
   0  -1  14      142.81      142.34      6.36 o 
   1  -1  14      135.24      129.58      5.34 o 
   2  -1  14      110.16       98.86      4.65 o 
   3  -1  14        0.38        2.92      1.38 o 
   4  -1  14       35.65       39.08      4.56 o 
   5  -1  14        9.16        9.54      1.72 o 
   6  -1  14        2.11        0.31      1.73 o 
   7  -1  14       53.72       51.34      3.87 o 
   8  -1  14      149.14      143.52      5.10 o 
   9  -1  14        8.62        8.04      2.06 o 
  10  -1  14       52.00       47.85      3.41 o 
  11  -1  14       65.69       62.64      3.88 o 
  -7   0  14       59.93       61.80      6.57 o 
  -6   0  14       68.45       61.81      3.53 o 
  -5   0  14       37.32       40.61      2.91 o 
  -4   0  14        9.86       10.92      1.98 o 
  -3   0  14      115.81      109.83      4.13 o 
  -2   0  14       24.39       24.04      2.27 o 
  -1   0  14       12.55       12.84      1.99 o 
   0   0  14       34.04       27.73      4.27 o 
   1   0  14       47.30       46.66      3.48 o 
   2   0  14       19.44       18.96      1.99 o 
   3   0  14       56.43       55.15      2.80 o 
   4   0  14      120.32      113.81      3.92 o 
   5   0  14        1.53        0.63      1.38 o 
   6   0  14       17.35       18.14      2.10 o 
   7   0  14       20.09       24.73      2.29 o 
   8   0  14        0.23       -0.99      1.70 o 
   9   0  14        6.46        5.35      1.79 o 
  10   0  14        1.72       -0.73      3.01 o 
  11   0  14      173.32      176.59      7.53 o 
  -7   1  14      122.50      139.17      9.20 o 
  -6   1  14        0.55       -1.62      1.62 o 
  -5   1  14        9.81       10.44      2.61 o 
  -4   1  14       60.49       59.28      3.38 o 
  -3   1  14      177.33      170.38      6.13 o 
  -2   1  14       15.98       15.54      2.48 o 
  -1   1  14       49.89       52.55      3.64 o 
   0   1  14       17.30       15.14      2.40 o 
   1   1  14      148.58      136.50      4.15 o 
   2   1  14      164.29      160.69      5.95 o 
   3   1  14       46.60       49.16      2.70 o 
   4   1  14        1.62        0.91      1.61 o 
   5   1  14       89.88       90.40      3.50 o 
   6   1  14        3.67        5.11      1.49 o 
   7   1  14       33.22       36.99      2.60 o 
   8   1  14       17.24       13.49      2.55 o 
   9   1  14        0.80       -1.15      1.45 o 
  10   1  14        8.13        6.60      1.97 o 
  11   1  14       95.99      111.26      4.67 o 
  12   1  14       16.78       15.57      3.17 o 
  -7   2  14       17.20       16.62      3.02 o 
  -6   2  14       17.85       15.92      2.96 o 
  -5   2  14       31.87       34.30      2.47 o 
  -4   2  14        0.05       -1.22      1.22 o 
  -3   2  14        9.93        8.32      2.52 o 
  -2   2  14       44.13       38.07      3.25 o 
  -1   2  14      113.04      112.66      4.96 o 
   0   2  14        0.25       -0.08      1.18 o 
   1   2  14      134.76      127.97      4.04 o 
   2   2  14        2.42        1.22      2.09 o 
   3   2  14       36.19       33.24      2.32 o 
   4   2  14       73.58       73.60      3.16 o 
   5   2  14       91.83       84.04      3.37 o 
   6   2  14        0.87        0.01      1.22 o 
   7   2  14      121.69      123.36      4.13 o 
   8   2  14       19.47       20.11      2.27 o 
   9   2  14       25.66       26.26      2.51 o 
  10   2  14      154.43      152.77      5.63 o 
  11   2  14      134.54      130.60      5.14 o 
  12   2  14        6.48        3.85      2.05 o 
  -7   3  14       31.31       26.98      9.97 o 
  -6   3  14        4.91        6.14      2.48 o 
  -5   3  14       25.63       23.82      2.20 o 
  -4   3  14        6.61        4.93      1.76 o 
  -3   3  14      104.43      108.03      7.74 o 
  -2   3  14       33.29       34.28      3.17 o 
  -1   3  14        3.02        0.47      1.30 o 
   0   3  14        0.09       -0.18      1.19 o 
   1   3  14       32.41       33.00      2.27 o 
   2   3  14        1.86        1.36      1.02 o 
   3   3  14        0.06        0.95      1.22 o 
   4   3  14       64.88       64.55      3.59 o 
   5   3  14        3.83        5.02      1.43 o 
   6   3  14      156.39      152.97      3.91 o 
   7   3  14      121.76      109.20      3.95 o 
   8   3  14       46.94       51.56      5.49 o 
   9   3  14        5.30        7.33      1.85 o 
  10   3  14        0.91        0.42      1.54 o 
  11   3  14       20.43       18.42      2.69 o 
  12   3  14       50.92       45.96      4.63 o 
  13   3  14       15.96       12.76      2.80 o 
  -7   4  14       13.91       12.55      3.18 o 
  -6   4  14        7.17        2.52      2.17 o 
  -5   4  14        3.46        4.29      1.85 o 
  -4   4  14       39.32       43.24      2.94 o 
  -3   4  14       38.08       46.16      2.54 o 
  -2   4  14       96.99       98.78      2.90 o 
  -1   4  14        5.63        5.93      1.34 o 
   0   4  14        4.75        5.12      1.28 o 
   1   4  14      100.85      101.88      4.40 o 
   2   4  14       90.21       93.76      2.91 o 
   3   4  14       11.80       11.60      1.68 o 
   4   4  14       35.63       40.33      2.79 o 
   5   4  14      102.87      100.21      4.57 o 
   6   4  14        6.38        4.99      1.61 o 
   7   4  14       65.80       70.20      3.15 o 
   8   4  14       56.96       53.51      3.04 o 
   9   4  14       32.68       31.79      3.33 o 
  10   4  14       42.32       41.22      3.31 o 
  11   4  14        7.01        5.38      1.83 o 
  12   4  14        6.09        6.26      1.90 o 
  13   4  14       47.14       43.39      3.36 o 
  -6   5  14       30.67       24.25      3.33 o 
  -5   5  14       22.48       22.12      3.17 o 
  -4   5  14        9.44       11.03      3.94 o 
  -3   5  14       19.32       20.67      2.22 o 
  -2   5  14       78.85       76.82      3.04 o 
  -1   5  14      284.16      278.61      4.96 o 
   0   5  14      113.78      116.08      3.42 o 
   1   5  14       86.84       87.28      2.96 o 
   2   5  14       42.78       42.63      2.13 o 
   3   5  14        9.23       10.52      1.86 o 
   4   5  14      131.85      134.44      3.67 o 
   5   5  14        1.90        3.06      1.30 o 
   6   5  14       31.49       34.51      2.35 o 
   7   5  14       27.43       27.25      2.41 o 
   8   5  14       11.89       10.54      2.32 o 
   9   5  14      108.93      108.56      9.20 o 
  10   5  14       41.47       39.19      2.85 o 
  11   5  14       28.73       29.89      2.78 o 
  12   5  14        0.76        0.04      1.51 o 
  13   5  14       11.60       13.20      2.30 o 
  -6   6  14       14.40       11.80      2.78 o 
  -5   6  14        0.35       -0.88      2.63 o 
  -4   6  14       58.65       65.09      4.41 o 
  -3   6  14        6.96        6.60      1.76 o 
  -2   6  14        0.12       -1.10      1.30 o 
  -1   6  14        0.76       -0.47      1.16 o 
   0   6  14        8.94       10.33      1.35 o 
   1   6  14        5.30        5.97      1.07 o 
   2   6  14       63.77       64.12      2.54 o 
   3   6  14       78.03       79.81      3.93 o 
   4   6  14       14.42       19.59      2.37 o 
   5   6  14      171.84      173.83      8.33 o 
   6   6  14       45.17       49.80      2.63 o 
   7   6  14       35.35       35.96      3.09 o 
   8   6  14       29.15       27.66      8.33 o 
   9   6  14       76.31       81.48      6.68 o 
  10   6  14       41.59       45.19      2.99 o 
  11   6  14        5.16        6.40      2.23 o 
  12   6  14       50.32       52.34      3.49 o 
  13   6  14       13.27       10.75      2.18 o 
  -5   7  14        6.27       11.40      3.94 o 
  -4   7  14        0.07       -0.54      2.15 o 
  -3   7  14        1.91       -0.89      2.00 o 
  -2   7  14      136.30      148.80      7.45 o 
  -1   7  14       15.15       13.05      2.55 o 
   0   7  14        0.06       -0.22      1.39 o 
   1   7  14       82.41       86.60      2.66 o 
   2   7  14        3.78        4.88      1.28 o 
   3   7  14       29.87       29.87      2.44 o 
   4   7  14       28.29       24.60      2.53 o 
   5   7  14       18.05       15.62      2.21 o 
   6   7  14      245.15      248.48      7.17 o 
   7   7  14       14.62       19.88      3.94 o 
   8   7  14      127.28      136.54      5.49 o 
   9   7  14       14.44       18.60      2.78 o 
  10   7  14       59.16       65.15      3.45 o 
  11   7  14       14.16       14.57      2.86 o 
  12   7  14        5.46        1.72      2.24 o 
  13   7  14        0.81       -0.07      1.64 o 
  -5   8  14       15.28       20.60      4.60 o 
  -4   8  14       65.43       76.27      7.01 o 
  -3   8  14       45.97       46.00      3.93 o 
  -2   8  14       18.55       17.92      2.93 o 
  -1   8  14        2.55        1.05      3.51 o 
   0   8  14       27.74       40.77      4.71 o 
   1   8  14       25.53       30.13      2.35 o 
   2   8  14       24.25       21.90      1.62 o 
   3   8  14      114.56      114.20      3.37 o 
   4   8  14       79.04       83.73      3.34 o 
   5   8  14      225.46      221.98     13.26 o 
   6   8  14      294.69      302.86      6.77 o 
   7   8  14        6.92        6.20      1.82 o 
   8   8  14        9.03        5.78      2.46 o 
   9   8  14        9.82        7.97      1.84 o 
  10   8  14       88.59       85.44      5.11 o 
  11   8  14       40.43       40.36      3.08 o 
  12   8  14      107.86      115.67      4.79 o 
  13   8  14        3.00        3.83      1.99 o 
  -4   9  14        1.69        4.60      3.51 o 
  -3   9  14       63.29       64.87      6.79 o 
  -2   9  14       59.47       63.53      5.59 o 
  -1   9  14       17.83       22.70      3.18 o 
   0   9  14        0.02        0.88      2.01 o 
   1   9  14        0.10       -0.70      1.38 o 
   2   9  14      217.21      220.10     11.33 o 
   3   9  14        9.52       10.66      1.61 o 
   4   9  14       60.10       61.32      7.23 o 
   5   9  14       13.02        9.30      2.24 o 
   6   9  14      125.75      121.37      5.34 o 
   7   9  14        4.56        4.34      1.58 o 
   8   9  14      158.22      159.39      4.97 o 
   9   9  14        3.69        2.54      1.68 o 
  10   9  14        5.22        1.87      1.64 o 
  11   9  14       64.02       66.33      3.74 o 
  12   9  14        3.42        3.16      1.80 o 
  -3  10  14       32.60       41.20      5.92 o 
  -2  10  14        0.02       -0.44      3.07 o 
  -1  10  14       29.86       27.42      3.48 o 
   0  10  14       61.91       70.99      5.48 o 
   1  10  14        7.74        7.71      2.28 o 
   2  10  14        4.19        5.14      1.72 o 
   3  10  14       10.54       12.62      1.77 o 
   4  10  14       18.46       19.01      1.88 o 
   5  10  14       73.80       70.23      6.68 o 
   6  10  14      135.25      134.22      6.68 o 
   7  10  14       54.74       51.94      4.03 o 
   8  10  14        0.01        3.34      1.69 o 
   9  10  14        0.01       -0.89      1.38 o 
  10  10  14       68.93       71.79      4.67 o 
  11  10  14       46.19       49.56      3.33 o 
  12  10  14       12.95       15.70      2.40 o 
  -2  11  14        9.10        7.67      3.73 o 
  -1  11  14       39.24       51.72      6.14 o 
   0  11  14        0.32        0.66      2.85 o 
   1  11  14        0.01       -0.10      1.54 o 
   2  11  14       34.88       34.42      2.82 o 
   3  11  14       15.19       15.84      1.93 o 
   4  11  14       39.28       38.37      2.78 o 
   5  11  14      174.72      184.91      5.65 o 
   6  11  14       14.69       18.85      2.94 o 
   7  11  14       15.32       13.47      2.71 o 
   8  11  14       36.76       36.51      3.56 o 
   9  11  14        1.29       -1.02      1.47 o 
  10  11  14        3.52        4.27      1.76 o 
  11  11  14        1.82        1.65      1.76 o 
  -1  12  14       18.14       18.85      4.60 o 
   0  12  14        3.24        7.89      3.73 o 
   1  12  14       72.97       81.85      5.48 o 
   2  12  14        5.48        3.73      2.31 o 
   3  12  14       20.43       17.54      2.44 o 
   4  12  14       77.17       78.61      4.46 o 
   5  12  14        1.37        2.44      1.73 o 
   6  12  14       16.82       19.42      3.02 o 
   7  12  14       51.26       50.41      4.38 o 
   8  12  14        0.99        1.31      1.86 o 
   9  12  14        1.00        0.96      1.72 o 
  10  12  14       11.95       14.16      2.36 o 
   1  13  14        1.16        2.28      2.31 o 
   2  13  14       12.75       11.84      2.78 o 
   3  13  14        0.29       -1.06      2.00 o 
   4  13  14       52.20       54.83      4.30 o 
   5  13  14        3.92        4.13      2.24 o 
   6  13  14       16.91       15.79      2.94 o 
   7  13  14       21.90       24.74      3.25 o 
   8  13  14       15.61       15.03      2.94 o 
   9  13  14       20.08       21.10      3.17 o 
  -2  -5  15       13.08       10.82      2.86 o 
  -1  -5  15       26.33       32.11      3.64 o 
   0  -5  15        8.66        8.11      2.79 o 
   1  -5  15       77.49       75.11      4.80 o 
   2  -5  15       45.41       39.03      5.92 o 
   3  -5  15        7.70        6.15      4.60 o 
   4  -5  15        1.47       -2.19      3.29 o 
   5  -5  15       16.99       19.15      3.17 o 
  -4  -4  15        0.09        0.33      2.17 o 
  -3  -4  15       32.15       39.31      4.71 o 
  -2  -4  15      244.38      245.92      8.28 o 
  -1  -4  15       13.95       16.32      3.02 o 
   0  -4  15       67.88       54.81      4.34 o 
   1  -4  15       50.15       51.59      4.10 o 
   2  -4  15       29.23       31.64      3.46 o 
   3  -4  15        7.70        9.16      2.55 o 
   4  -4  15       65.31       61.14      6.68 o 
   5  -4  15        2.66       -0.88      3.07 o 
   6  -4  15       39.08       38.93      6.03 o 
   7  -4  15        7.14        4.42      1.89 o 
  -5  -3  15       20.37       15.68      2.94 o 
  -4  -3  15       30.20       27.85      3.48 o 
  -3  -3  15       18.92       14.17      4.49 o 
  -2  -3  15        0.33        1.33      2.00 o 
  -1  -3  15        6.80        1.54      2.09 o 
   0  -3  15       47.20       41.40      4.27 o 
   1  -3  15        0.86        1.65      4.71 o 
   2  -3  15      128.46      116.40      5.50 o 
   3  -3  15       15.72       12.82      4.16 o 
   4  -3  15        6.15        5.26      2.17 o 
   5  -3  15      110.34      122.51      8.33 o 
   6  -3  15       18.61       16.23      2.93 o 
   7  -3  15        1.64        3.59      1.79 o 
   8  -3  15        5.76        3.61      1.83 o 
  -5  -2  15        0.45       -0.51      1.64 o 
  -4  -2  15        0.84        0.60      3.01 o 
  -3  -2  15       32.29       29.50      3.33 o 
  -2  -2  15       51.30       53.59      7.56 o 
  -1  -2  15      116.55      105.26      5.37 o 
   0  -2  15       57.38       56.13      4.10 o 
   1  -2  15       26.88       26.88      6.03 o 
   2  -2  15        0.44        0.11      1.74 o 
   3  -2  15       36.23       33.60      3.33 o 
   4  -2  15        6.31        7.78      2.37 o 
   5  -2  15       35.74       34.51      2.69 o 
   6  -2  15        0.13       -0.66      2.63 o 
   7  -2  15        3.81        6.19      2.40 o 
   8  -2  15        0.23       -1.13      1.56 o 
   9  -2  15       75.71       69.76      7.04 o 
  -6  -1  15        6.51        7.38      2.06 o 
  -5  -1  15        0.22        1.41      1.61 o 
  -4  -1  15       35.08       33.46      3.08 o 
  -3  -1  15       26.06       29.10      2.52 o 
  -2  -1  15       38.55       42.69      4.38 o 
  -1  -1  15      279.42      252.01      7.98 o 
   0  -1  15       20.82       23.14      3.02 o 
   1  -1  15        6.60        5.44      2.15 o 
   2  -1  15       46.69       42.84      3.48 o 
   3  -1  15       54.46       55.13      7.56 o 
   4  -1  15       59.89       65.30      5.11 o 
   5  -1  15      197.45      193.51      5.48 o 
   6  -1  15        0.03        1.02      1.43 o 
   7  -1  15       95.61      112.10      5.42 o 
   8  -1  15       82.98       83.38      4.52 o 
   9  -1  15       28.34       22.92      2.67 o 
  10  -1  15        0.79        0.03      1.68 o 
  -6   0  15        3.37       -1.45      1.45 o 
  -5   0  15       80.03       81.17      3.96 o 
  -4   0  15       19.27       16.85      3.15 o 
  -3   0  15       13.01       12.30      2.58 o 
  -2   0  15       30.71       23.26      2.36 o 
  -1   0  15        4.62        7.20      1.71 o 
   0   0  15       42.90       35.33      5.81 o 
   1   0  15      118.74      126.46      5.42 o 
   2   0  15       82.75       76.81      4.41 o 
   3   0  15        1.50        1.16      1.43 o 
   4   0  15        6.13        7.19      1.76 o 
   5   0  15       83.87       90.63      6.54 o 
   6   0  15        0.21        1.57      1.45 o 
   7   0  15       83.26       81.80      3.62 o 
   8   0  15       51.82       50.32      4.03 o 
   9   0  15       35.19       32.62      2.87 o 
  10   0  15       33.10       36.59      4.18 o 
  11   0  15       26.03       21.84      2.72 o 
  -6   1  15        0.21        2.53      2.09 o 
  -5   1  15        0.46        0.19      1.54 o 
  -4   1  15       24.90       26.03      5.10 o 
  -3   1  15       18.55       18.64      2.28 o 
  -2   1  15       63.39       59.08      3.48 o 
  -1   1  15       35.88       41.31      3.48 o 
   0   1  15        7.66        6.96      2.41 o 
   1   1  15       16.53       14.36      2.55 o 
   2   1  15       13.23       13.40      1.87 o 
   3   1  15       37.01       38.66      2.56 o 
   4   1  15        2.03        2.93      1.43 o 
   5   1  15       28.41       30.42      2.40 o 
   6   1  15        9.68        8.20      1.76 o 
   7   1  15       19.03       21.28      2.29 o 
   8   1  15        3.50       -0.88      1.86 o 
   9   1  15       79.94       89.91      4.16 o 
  10   1  15       99.74      106.33      4.54 o 
  11   1  15        8.23        9.09      2.19 o 
  -6   2  15        6.56       10.08      3.73 o 
  -5   2  15       44.07       46.89      3.79 o 
  -4   2  15       56.12       53.26      3.41 o 
  -3   2  15       20.25       20.94      2.40 o 
  -2   2  15       42.67       37.54      3.48 o 
  -1   2  15       14.80       16.82      2.63 o 
   0   2  15        6.88        4.49      2.01 o 
   1   2  15       74.08       74.85      3.27 o 
   2   2  15        1.73        3.16      1.43 o 
   3   2  15        6.25        7.36      1.68 o 
   4   2  15        8.48        9.83      1.71 o 
   5   2  15       51.33       52.27      2.90 o 
   6   2  15       38.36       42.22      2.88 o 
   7   2  15       13.06       15.82      1.98 o 
   8   2  15        6.38        9.40      2.40 o 
   9   2  15       73.00       70.50      5.48 o 
  10   2  15       38.64       43.41      3.72 o 
  11   2  15        2.13        2.75      2.24 o 
  12   2  15        0.02        0.88      2.01 o 
  -6   3  15        7.42        8.63      2.55 o 
  -5   3  15        0.19       -1.39      1.47 o 
  -4   3  15        1.39       -1.06      1.24 o 
  -3   3  15       91.19       94.37     10.08 o 
  -2   3  15       49.35       45.95      3.64 o 
  -1   3  15        5.73        0.93      2.08 o 
   0   3  15        4.31        1.59      2.54 o 
   1   3  15       18.75       19.70      1.74 o 
   2   3  15        8.08        6.42      1.64 o 
   3   3  15      102.98      105.94      3.84 o 
   4   3  15       94.88       89.58      6.13 o 
   5   3  15      113.44      114.78      5.82 o 
   6   3  15      293.48      287.47      6.61 o 
   7   3  15       31.28       35.79      2.61 o 
   8   3  15       21.01       19.00      2.23 o 
   9   3  15       53.79       52.96      3.22 o 
  10   3  15       53.20       52.35      3.41 o 
  11   3  15       90.71       93.07      4.42 o 
  12   3  15        4.11        5.00      1.97 o 
  -6   4  15        1.37        3.38      2.24 o 
  -5   4  15        3.49        1.86      2.01 o 
  -4   4  15       27.17       26.94      3.17 o 
  -3   4  15       12.00       12.82      2.11 o 
  -2   4  15       71.00       68.07      3.41 o 
  -1   4  15       97.22       97.65      3.83 o 
   0   4  15      138.81      136.40      4.59 o 
   1   4  15       35.36       33.47      2.08 o 
   2   4  15        1.72        2.61      1.38 o 
   3   4  15        2.56        0.64      1.40 o 
   4   4  15       36.48       34.96      2.44 o 
   5   4  15      188.52      193.67      5.91 o 
   6   4  15       83.74       88.79      3.57 o 
   7   4  15       34.89       42.17      2.70 o 
   8   4  15       28.38       31.89      2.54 o 
   9   4  15      138.94      128.51      6.25 o 
  10   4  15        8.68       10.08      2.09 o 
  11   4  15        0.77        2.56      1.67 o 
  12   4  15        7.96        5.77      3.63 o 
  -5   5  15       53.68       39.92      3.86 o 
  -4   5  15        5.46        5.35      3.94 o 
  -3   5  15       12.31       13.45      2.09 o 
  -2   5  15        1.27        1.53      1.46 o 
  -1   5  15        0.12       -1.15      1.15 o 
   0   5  15        7.34        8.27      1.53 o 
   1   5  15       51.97       61.03      3.86 o 
   2   5  15       33.57       32.78      2.06 o 
   3   5  15      135.04      132.65      4.30 o 
   4   5  15      155.39      159.86      4.71 o 
   5   5  15        3.45        2.65      1.46 o 
   6   5  15        1.60        4.81      1.47 o 
   7   5  15       39.07       43.43      3.04 o 
   8   5  15       35.35       39.13      4.60 o 
   9   5  15        3.16        2.56      2.09 o 
  10   5  15        2.87        2.32      1.64 o 
  11   5  15       23.04       22.48      2.61 o 
  12   5  15       45.52       43.46      4.84 o 
  -5   6  15        8.37        8.77      3.73 o 
  -4   6  15        0.04        4.38      3.07 o 
  -3   6  15       82.80       84.52      3.85 o 
  -2   6  15       65.88       68.24      4.56 o 
  -1   6  15      103.81      106.89      3.50 o 
   0   6  15      126.48      130.56      3.80 o 
   1   6  15        1.87        2.13      1.11 o 
   2   6  15       33.35       32.97      2.07 o 
   3   6  15       47.06       41.26      3.25 o 
   4   6  15       10.62       10.61      2.15 o 
   5   6  15        8.84       13.47      1.84 o 
   6   6  15      107.27      109.96      5.82 o 
   7   6  15       73.41       76.94      5.70 o 
   8   6  15        8.08        5.15      2.17 o 
   9   6  15       79.66       78.43      9.31 o 
  10   6  15        0.07       -1.34      1.35 o 
  11   6  15        0.05       -1.51      1.51 o 
  12   6  15       14.72       19.57      2.54 o 
  -4   7  15        5.78        6.36      3.73 o 
  -3   7  15        0.56        3.45      2.24 o 
  -2   7  15        1.04        1.05      2.00 o 
  -1   7  15       13.82       21.00      2.86 o 
   0   7  15        0.18        0.52      1.47 o 
   1   7  15        9.69       10.53      1.55 o 
   2   7  15       29.09       31.39      2.08 o 
   3   7  15       10.01       12.16      1.84 o 
   4   7  15      136.26      129.70      6.14 o 
   5   7  15      158.38      154.34      5.55 o 
   6   7  15       18.91       20.89      2.55 o 
   7   7  15        4.28        5.31      2.19 o 
   8   7  15      134.31      146.40      5.95 o 
   9   7  15      135.94      134.56     11.62 o 
  10   7  15        6.80        7.35      1.89 o 
  11   7  15       15.42       14.38      2.29 o 
  12   7  15        7.49        5.67      2.55 o 
  -4   8  15        3.90        6.14      3.51 o 
  -3   8  15       86.55       92.27      7.45 o 
  -2   8  15        1.00       -0.27      2.09 o 
  -1   8  15        0.43       -0.83      1.93 o 
   0   8  15        0.29       -0.77      2.08 o 
   1   8  15       75.03       82.98      5.91 o 
   2   8  15       10.07       13.05      1.66 o 
   3   8  15      192.07      207.25      4.69 o 
   4   8  15        0.13        1.34      1.43 o 
   5   8  15      191.25      175.09      6.43 o 
   6   8  15       18.87       23.35      3.29 o 
   7   8  15       70.19       81.06      4.40 o 
   8   8  15        1.82        3.07      2.01 o 
   9   8  15       14.08       11.84      2.53 o 
  10   8  15        4.15        7.04      1.89 o 
  11   8  15      146.53      148.87      6.13 o 
  12   8  15       33.63       39.59      3.79 o 
  -3   9  15       22.66       22.14      4.82 o 
  -2   9  15        0.13        0.44      2.85 o 
  -1   9  15      112.61      121.69      6.79 o 
   0   9  15        7.38        4.19      2.31 o 
   1   9  15        9.95        8.25      2.87 o 
   2   9  15       59.94       65.33      3.33 o 
   3   9  15        1.06        1.03      1.47 o 
   4   9  15        2.20        2.13      1.78 o 
   5   9  15      166.66      176.00      7.78 o 
   6   9  15       12.05        8.92      2.96 o 
   7   9  15       50.46       51.49      4.10 o 
   8   9  15       17.73       17.53      2.29 o 
   9   9  15      171.54      180.25      7.52 o 
  10   9  15        5.58        4.44      1.85 o 
  11   9  15       93.67      101.13      5.55 o 
  12   9  15        4.08        6.98      1.99 o 
  -2  10  15       23.71       28.71      5.26 o 
  -1  10  15        1.91        3.29      3.29 o 
   0  10  15        0.74        1.13      2.24 o 
   1  10  15      100.24      103.44      4.22 o 
   2  10  15        0.91       -0.30      1.31 o 
   3  10  15        4.52        2.97      1.73 o 
   4  10  15       84.62       83.10      4.86 o 
   5  10  15      268.92      272.66      8.67 o 
   6  10  15        5.20        6.56      2.31 o 
   7  10  15       95.15       95.99      5.19 o 
   8  10  15        0.79        0.66      1.52 o 
   9  10  15        8.09        8.42      3.18 o 
  10  10  15        9.33       10.15      2.11 o 
  11  10  15        4.35        2.08      2.30 o 
  -1  11  15       31.35       46.68      6.14 o 
   0  11  15        9.46       11.62      3.94 o 
   1  11  15       19.35       15.64      2.84 o 
   2  11  15        2.64        0.21      1.71 o 
   3  11  15       23.43       21.40      2.48 o 
   4  11  15       42.74       44.87      4.02 o 
   5  11  15       27.42       34.94      3.62 o 
   6  11  15       44.65       46.71      6.47 o 
   7  11  15        6.97        7.55      2.47 o 
   8  11  15        7.03        7.06      2.40 o 
   9  11  15        0.86        0.45      1.64 o 
  10  11  15        6.11        5.58      1.89 o 
  11  11  15        8.15        9.28      2.09 o 
   1  12  15       64.74       77.14      6.79 o 
   2  12  15        8.66       10.86      2.85 o 
   3  12  15        1.41       -1.39      1.88 o 
   4  12  15       22.20       23.67      2.69 o 
   5  12  15        3.85        3.41      2.24 o 
   6  12  15       22.24       16.81      2.94 o 
   7  12  15        2.66        0.41      2.09 o 
   8  12  15       47.14       43.11      5.37 o 
   9  12  15       31.66       31.24      3.64 o 
  10  12  15       17.98       20.68      2.61 o 
   3  13  15       10.13        4.99      1.98 o
[truncated: 32,752 more chars]
